# Supplementary material for: Prediction of response to anti-cancer drugs becomes robust via network integration of molecular data
Source: Sci Rep. 2019 Feb 20;9:2379. doi: 10.1038/s41598-019-39019-2 (PMC6382934; doi:10.1038/s41598-019-39019-2)
Supplement: Supplementary file 2 — Dataset 1 [file 41598_2019_39019_MOESM2_ESM.xlsx]

## Sheet: Cancer cell lines
Cohort	Screen	Feature type	Feature class	Drug	FDR < 0.1	FDR ≥ 0.1	FDR < 0.01	FDR ≥ 0.01	FDR < 0.001	FDR ≥ 0.001
CCLE	Garnett	ora	top.400.cn_ccle	erlotinib	0	330	0	330	0	330
CCLE	Garnett	ora	top.400.cn_ccle	sirolimus	0	330	0	330	0	330
CCLE	Garnett	ora	top.400.cn_ccle	sunitinib	0	330	0	330	0	330
CCLE	Garnett	ora	top.400.cn_ccle	pha665752	0	330	0	330	0	330
CCLE	Garnett	ora	top.400.cn_ccle	mg132	0	330	0	330	0	330
CCLE	Garnett	ora	top.400.cn_ccle	paclitaxel	0	330	0	330	0	330
CCLE	Garnett	ora	top.400.cn_ccle	cyclopamine	0	330	0	330	0	330
CCLE	Garnett	ora	top.400.cn_ccle	az628	1	329	0	330	0	330
CCLE	Garnett	ora	top.400.cn_ccle	sorafenib	0	330	0	330	0	330
CCLE	Garnett	ora	top.400.cn_ccle	tozasertib	0	330	0	330	0	330
CCLE	Garnett	ora	top.400.cn_ccle	imatinib	0	330	0	330	0	330
CCLE	Garnett	ora	top.400.cn_ccle	nvptae684	0	330	0	330	0	330
CCLE	Garnett	ora	top.400.cn_ccle	crizotinib	0	330	0	330	0	330
CCLE	Garnett	ora	top.400.cn_ccle	azd0530	0	330	0	330	0	330
CCLE	Garnett	ora	top.400.cn_ccle	strityllcysteine	0	330	0	330	0	330
CCLE	Garnett	ora	top.400.cn_ccle	zllnlecho	1	329	0	330	0	330
CCLE	Garnett	ora	top.400.cn_ccle	dasatinib	0	330	0	330	0	330
CCLE	Garnett	ora	top.400.cn_ccle	gnf2	0	330	0	330	0	330
CCLE	Garnett	ora	top.400.cn_ccle	cgp60474	0	330	0	330	0	330
CCLE	Garnett	ora	top.400.cn_ccle	cgp082996	0	330	0	330	0	330
CCLE	Garnett	ora	top.400.cn_ccle	a770041	0	330	0	330	0	330
CCLE	Garnett	ora	top.400.cn_ccle	wh4023	1	329	0	330	0	330
CCLE	Garnett	ora	top.400.cn_ccle	wz184	0	330	0	330	0	330
CCLE	Garnett	ora	top.400.cn_ccle	bi2536	0	330	0	330	0	330
CCLE	Garnett	ora	top.400.cn_ccle	bms536924	0	330	0	330	0	330
CCLE	Garnett	ora	top.400.cn_ccle	bms509744	0	330	0	330	0	330
CCLE	Garnett	ora	top.400.cn_ccle	cmk	0	330	0	330	0	330
CCLE	Garnett	ora	top.400.cn_ccle	pyrimethamine	0	330	0	330	0	330
CCLE	Garnett	ora	top.400.cn_ccle	jw7521	0	330	0	330	0	330
CCLE	Garnett	ora	top.400.cn_ccle	a443654	0	330	0	330	0	330
CCLE	Garnett	ora	top.400.cn_ccle	gw843682x	0	330	0	330	0	330
CCLE	Garnett	ora	top.400.cn_ccle	ms275	0	330	0	330	0	330
CCLE	Garnett	ora	top.400.cn_ccle	parthenolide	1	329	0	330	0	330
CCLE	Garnett	ora	top.400.cn_ccle	kin001135	0	330	0	330	0	330
CCLE	Garnett	ora	top.400.cn_ccle	bortezomib	1	329	0	330	0	330
CCLE	Garnett	ora	top.400.cn_ccle	xmd885	1	329	0	330	0	330
CCLE	Garnett	ora	top.400.cn_ccle	roscovitine	0	330	0	330	0	330
CCLE	Garnett	ora	top.400.cn_ccle	salubrinal	0	330	0	330	0	330
CCLE	Garnett	ora	top.400.cn_ccle	lapatinib	0	330	0	330	0	330
CCLE	Garnett	ora	top.400.cn_ccle	gsk269962a	1	329	0	330	0	330
CCLE	Garnett	ora	top.400.cn_ccle	doxorubicin	0	330	0	330	0	330
CCLE	Garnett	ora	top.400.cn_ccle	etoposide	0	330	0	330	0	330
CCLE	Garnett	ora	top.400.cn_ccle	gemcitabine	0	330	0	330	0	330
CCLE	Garnett	ora	top.400.cn_ccle	mitomycin	0	330	0	330	0	330
CCLE	Garnett	ora	top.400.cn_ccle	vinorelbine	0	330	0	330	0	330
CCLE	Garnett	ora	top.400.cn_ccle	nsc87877	0	330	0	330	0	330
CCLE	Garnett	ora	top.400.cn_ccle	bicalutamide	0	330	0	330	0	330
CCLE	Garnett	ora	top.400.cn_ccle	qs11	0	330	0	330	0	330
CCLE	Garnett	ora	top.400.cn_ccle	midostaurin	0	330	0	330	0	330
CCLE	Garnett	ora	top.400.cn_ccle	chir99021	0	330	0	330	0	330
CCLE	Garnett	ora	top.400.cn_ccle	ap24534	0	330	0	330	0	330
CCLE	Garnett	ora	top.400.cn_ccle	azd6482	0	330	0	330	0	330
CCLE	Garnett	ora	top.400.cn_ccle	jnk9l	0	330	0	330	0	330
CCLE	Garnett	ora	top.400.cn_ccle	pf562271	0	330	0	330	0	330
CCLE	Garnett	ora	top.400.cn_ccle	dmog	0	330	0	330	0	330
CCLE	Garnett	ora	top.400.cn_ccle	fti277	1	329	0	330	0	330
CCLE	Garnett	ora	top.400.cn_ccle	shikonin	0	330	0	330	0	330
CCLE	Garnett	ora	top.400.cn_ccle	aktinhibitorviii	0	330	0	330	0	330
CCLE	Garnett	ora	top.400.cn_ccle	embelin	0	330	0	330	0	330
CCLE	Garnett	ora	top.400.cn_ccle	fh535	0	330	0	330	0	330
CCLE	Garnett	ora	top.400.cn_ccle	pac1	0	330	0	330	0	330
CCLE	Garnett	ora	top.400.cn_ccle	ipa3	0	330	0	330	0	330
CCLE	Garnett	ora	top.400.cn_ccle	gsk650394	0	330	0	330	0	330
CCLE	Garnett	ora	top.400.cn_ccle	bay613606	0	330	0	330	0	330
CCLE	Garnett	ora	top.400.cn_ccle	thapsigargin	0	330	0	330	0	330
CCLE	Garnett	ora	top.400.cn_ccle	obatoclaxmesylate	0	330	0	330	0	330
CCLE	Garnett	ora	top.400.cn_ccle	bms754807	0	330	0	330	0	330
CCLE	Garnett	ora	top.400.cn_ccle	linsitinib	0	330	0	330	0	330
CCLE	Garnett	ora	top.400.cn_ccle	bexarotene	2	328	0	330	0	330
CCLE	Garnett	ora	top.400.cn_ccle	bleomycin	0	330	0	330	0	330
CCLE	Garnett	ora	top.400.cn_ccle	lfma13	0	330	0	330	0	330
CCLE	Garnett	ora	top.400.cn_ccle	nvpauy922	1	329	0	330	0	330
CCLE	Garnett	ora	top.400.cn_ccle	bryostatin1	0	330	0	330	0	330
CCLE	Garnett	ora	top.400.cn_ccle	pazopanib	1	329	0	330	0	330
CCLE	Garnett	ora	top.400.cn_ccle	epothiloneb	0	330	0	330	0	330
CCLE	Garnett	ora	top.400.cn_ccle	tipifarnibp1	1	329	0	330	0	330
CCLE	Garnett	ora	top.400.cn_ccle	as601245	0	330	0	330	0	330
CCLE	Garnett	ora	top.400.cn_ccle	metformin	0	330	0	330	0	330
CCLE	Garnett	ora	top.400.cn_ccle	aicar	0	330	0	330	0	330
CCLE	Garnett	ora	top.400.cn_ccle	sn38	0	330	0	330	0	330
CCLE	Garnett	ora	top.400.cn_ccle	vinblastine	0	330	0	330	0	330
CCLE	Garnett	ora	top.400.cn_ccle	cisplatin	0	330	0	330	0	330
CCLE	Garnett	ora	top.400.cn_ccle	cytarabine	0	330	0	330	0	330
CCLE	Garnett	ora	top.400.cn_ccle	docetaxel	0	330	0	330	0	330
CCLE	Garnett	ora	top.400.cn_ccle	methotrexate	0	330	0	330	0	330
CCLE	Garnett	ora	top.400.cn_ccle	atra	0	330	0	330	0	330
CCLE	Garnett	ora	top.400.cn_ccle	gefitinib	0	330	0	330	0	330
CCLE	Garnett	ora	top.400.cn_ccle	navitoclax	0	330	0	330	0	330
CCLE	Garnett	ora	top.400.cn_ccle	vorinostat	0	330	0	330	0	330
CCLE	Garnett	ora	top.400.cn_ccle	nilotinib	0	330	0	330	0	330
CCLE	Garnett	ora	top.400.cn_ccle	rdea119	0	330	0	330	0	330
CCLE	Garnett	ora	top.400.cn_ccle	ci1040	0	330	0	330	0	330
CCLE	Garnett	ora	top.400.cn_ccle	temsirolimus	0	330	0	330	0	330
CCLE	Garnett	ora	top.400.cn_ccle	olaparib	0	330	0	330	0	330
CCLE	Garnett	ora	top.400.cn_ccle	abt888	0	330	0	330	0	330
CCLE	Garnett	ora	top.400.cn_ccle	bosutinib	0	330	0	330	0	330
CCLE	Garnett	ora	top.400.cn_ccle	lenalidomide	0	330	0	330	0	330
CCLE	Garnett	ora	top.400.cn_ccle	axitinib	0	330	0	330	0	330
CCLE	Garnett	ora	top.400.cn_ccle	azd7762	0	330	0	330	0	330
CCLE	Garnett	ora	top.400.cn_ccle	gw441756	0	330	0	330	0	330
CCLE	Garnett	ora	top.400.cn_ccle	cep701	0	330	0	330	0	330
CCLE	Garnett	ora	top.400.cn_ccle	sb216763	0	330	0	330	0	330
CCLE	Garnett	ora	top.400.cn_ccle	tanespimycin	0	330	0	330	0	330
CCLE	Garnett	ora	top.400.cn_ccle	vx702	2	328	0	330	0	330
CCLE	Garnett	ora	top.400.cn_ccle	amg706	0	330	0	330	0	330
CCLE	Garnett	ora	top.400.cn_ccle	ku55933	0	330	0	330	0	330
CCLE	Garnett	ora	top.400.cn_ccle	elesclomol	0	330	0	330	0	330
CCLE	Garnett	ora	top.400.cn_ccle	bibw2992	14	316	0	330	0	330
CCLE	Garnett	ora	top.400.cn_ccle	gdc0449	0	330	0	330	0	330
CCLE	Garnett	ora	top.400.cn_ccle	plx4720	0	330	0	330	0	330
CCLE	Garnett	ora	top.400.cn_ccle	bx795	0	330	0	330	0	330
CCLE	Garnett	ora	top.400.cn_ccle	nu7441	0	330	0	330	0	330
CCLE	Garnett	ora	top.400.cn_ccle	sl01011	0	330	0	330	0	330
CCLE	Garnett	ora	top.400.cn_ccle	bid1870	0	330	0	330	0	330
CCLE	Garnett	ora	top.400.cn_ccle	birb0796	0	330	0	330	0	330
CCLE	Garnett	ora	top.400.cn_ccle	jnkinhibitorviii	0	330	0	330	0	330
CCLE	Garnett	ora	top.400.cn_ccle	681640	0	330	0	330	0	330
CCLE	Garnett	ora	top.400.cn_ccle	nutlin	0	330	0	330	0	330
CCLE	Garnett	ora	top.400.cn_ccle	pd173074	0	330	0	330	0	330
CCLE	Garnett	ora	top.400.cn_ccle	zm447439	2	328	1	329	0	330
CCLE	Garnett	ora	top.400.cn_ccle	ro3306	0	330	0	330	0	330
CCLE	Garnett	ora	top.400.cn_ccle	mk2206	0	330	0	330	0	330
CCLE	Garnett	ora	top.400.cn_ccle	pd0332991	0	330	0	330	0	330
CCLE	Garnett	ora	top.400.cn_ccle	bez235	0	330	0	330	0	330
CCLE	Garnett	ora	top.400.cn_ccle	gdc0941	0	330	0	330	0	330
CCLE	Garnett	ora	top.400.cn_ccle	azd8055	0	330	0	330	0	330
CCLE	Garnett	ora	top.400.cn_ccle	pd0325901	0	330	0	330	0	330
CCLE	Garnett	ora	top.400.cn_ccle	sb590885	0	330	0	330	0	330
CCLE	Garnett	ora	top.400.cn_ccle	selumetinib	0	330	0	330	0	330
CCLE	Garnett	ora	top.400.cn_ccle	wo2009093972	0	330	0	330	0	330
CCLE	Garnett	ora	top.400.cn_ccle	cct007093	0	330	0	330	0	330
CCLE	Garnett	ora	top.400.cn_ccle	eht1864	0	330	0	330	0	330
CCLE	Garnett	ora	top.400.cn_ccle	bms708163	0	330	0	330	0	330
CCLE	Garnett	ora	top.400.cn_ccle	pf4708671	0	330	0	330	0	330
CCLE	Garnett	ora	top.400.cn_ccle	jnj26854165	0	330	0	330	0	330
CCLE	Garnett	ora	top.400.cn_ccle	tw37	0	330	0	330	0	330
CCLE	Garnett	ora	top.400.cn_ccle	cct018159	0	330	0	330	0	330
CCLE	Garnett	ora	top.400.cn_ccle	ag014699	1	329	0	330	0	330
CCLE	Basu	ora	top.400.cn_ccle	gallocatechin3monogallate	0	330	0	330	0	330
CCLE	Basu	ora	top.400.cn_ccle	16betabromoandrosterone	0	330	0	330	0	330
CCLE	Basu	ora	top.400.cn_ccle	1s3rrsl3	0	330	0	330	0	330
CCLE	Basu	ora	top.400.cn_ccle	24dideoxydc45a2	0	330	0	330	0	330
CCLE	Basu	ora	top.400.cn_ccle	3chlorolalanine	0	330	0	330	0	330
CCLE	Basu	ora	top.400.cn_ccle	4methylfasudil	0	330	0	330	0	330
CCLE	Basu	ora	top.400.cn_ccle	aacocf3	0	330	0	330	0	330
CCLE	Basu	ora	top.400.cn_ccle	abt737	0	330	0	330	0	330
CCLE	Basu	ora	top.400.cn_ccle	abt751	0	330	0	330	0	330
CCLE	Basu	ora	top.400.cn_ccle	ac55649	0	330	0	330	0	330
CCLE	Basu	ora	top.400.cn_ccle	agk2	0	330	0	330	0	330
CCLE	Basu	ora	top.400.cn_ccle	am580	0	330	0	330	0	330
CCLE	Basu	ora	top.400.cn_ccle	atra	0	330	0	330	0	330
CCLE	Basu	ora	top.400.cn_ccle	austocystind	0	330	0	330	0	330
CCLE	Basu	ora	top.400.cn_ccle	avrainvillamide	0	330	0	330	0	330
CCLE	Basu	ora	top.400.cn_ccle	azd7545	0	330	0	330	0	330
CCLE	Basu	ora	top.400.cn_ccle	batimastat	0	330	0	330	0	330
CCLE	Basu	ora	top.400.cn_ccle	baxchannelblocker	0	330	0	330	0	330
CCLE	Basu	ora	top.400.cn_ccle	bec	1	329	0	330	0	330
CCLE	Basu	ora	top.400.cn_ccle	bez235	1	329	0	330	0	330
CCLE	Basu	ora	top.400.cn_ccle	bi2536	0	330	0	330	0	330
CCLE	Basu	ora	top.400.cn_ccle	bibr1532	1	329	0	330	0	330
CCLE	Basu	ora	top.400.cn_ccle	bistramidea	4	326	0	330	0	330
CCLE	Basu	ora	top.400.cn_ccle	bix01294	0	330	0	330	0	330
CCLE	Basu	ora	top.400.cn_ccle	blebbistatin	0	330	0	330	0	330
CCLE	Basu	ora	top.400.cn_ccle	bml259	0	330	0	330	0	330
CCLE	Basu	ora	top.400.cn_ccle	bms536924	1	329	0	330	0	330
CCLE	Basu	ora	top.400.cn_ccle	bms754807	1	329	0	330	0	330
CCLE	Basu	ora	top.400.cn_ccle	bortezomib	0	330	0	330	0	330
CCLE	Basu	ora	top.400.cn_ccle	brd1429	0	330	0	330	0	330
CCLE	Basu	ora	top.400.cn_ccle	brd1812	0	330	0	330	0	330
CCLE	Basu	ora	top.400.cn_ccle	brd4132	0	330	0	330	0	330
CCLE	Basu	ora	top.400.cn_ccle	brd4354	0	330	0	330	0	330
CCLE	Basu	ora	top.400.cn_ccle	brd4770	0	330	0	330	0	330
CCLE	Basu	ora	top.400.cn_ccle	brd55319	0	330	0	330	0	330
CCLE	Basu	ora	top.400.cn_ccle	brd6340	0	330	0	330	0	330
CCLE	Basu	ora	top.400.cn_ccle	brd63610	0	330	0	330	0	330
CCLE	Basu	ora	top.400.cn_ccle	brd6368	0	330	0	330	0	330
CCLE	Basu	ora	top.400.cn_ccle	brd7137	0	330	0	330	0	330
CCLE	Basu	ora	top.400.cn_ccle	brd8958	0	330	0	330	0	330
CCLE	Basu	ora	top.400.cn_ccle	brd9876	0	330	0	330	0	330
CCLE	Basu	ora	top.400.cn_ccle	brefeldina	4	326	0	330	0	330
CCLE	Basu	ora	top.400.cn_ccle	bx795	0	330	0	330	0	330
CCLE	Basu	ora	top.400.cn_ccle	capsaicin	0	330	0	330	0	330
CCLE	Basu	ora	top.400.cn_ccle	cd1530	0	330	0	330	0	330
CCLE	Basu	ora	top.400.cn_ccle	cd437	0	330	0	330	0	330
CCLE	Basu	ora	top.400.cn_ccle	cerulenin	0	330	0	330	0	330
CCLE	Basu	ora	top.400.cn_ccle	chaetocin	0	330	0	330	0	330
CCLE	Basu	ora	top.400.cn_ccle	chembl1222381	0	330	0	330	0	330
CCLE	Basu	ora	top.400.cn_ccle	chembl399379	0	330	0	330	0	330
CCLE	Basu	ora	top.400.cn_ccle	chir99021	0	330	0	330	0	330
CCLE	Basu	ora	top.400.cn_ccle	chm1	0	330	0	330	0	330
CCLE	Basu	ora	top.400.cn_ccle	ciclosporin	0	330	0	330	0	330
CCLE	Basu	ora	top.400.cn_ccle	cil41	1	329	0	330	0	330
CCLE	Basu	ora	top.400.cn_ccle	cil55a	0	330	0	330	0	330
CCLE	Basu	ora	top.400.cn_ccle	cil56	0	330	0	330	0	330
CCLE	Basu	ora	top.400.cn_ccle	cil70	0	330	0	330	0	330
CCLE	Basu	ora	top.400.cn_ccle	compound10b	0	330	0	330	0	330
CCLE	Basu	ora	top.400.cn_ccle	compound110	0	330	0	330	0	330
CCLE	Basu	ora	top.400.cn_ccle	compound1541a	0	330	0	330	0	330
CCLE	Basu	ora	top.400.cn_ccle	compound23citrate	0	330	0	330	0	330
CCLE	Basu	ora	top.400.cn_ccle	compound44	2	328	2	328	0	330
CCLE	Basu	ora	top.400.cn_ccle	compound7dcis	2	328	0	330	0	330
CCLE	Basu	ora	top.400.cn_ccle	curcumin	0	330	0	330	0	330
CCLE	Basu	ora	top.400.cn_ccle	cyanoquinoline11	0	330	0	330	0	330
CCLE	Basu	ora	top.400.cn_ccle	cyt997	0	330	0	330	0	330
CCLE	Basu	ora	top.400.cn_ccle	cytochalasinb	0	330	0	330	0	330
CCLE	Basu	ora	top.400.cn_ccle	dc45a2	0	330	0	330	0	330
CCLE	Basu	ora	top.400.cn_ccle	dexamethasone	0	330	0	330	0	330
CCLE	Basu	ora	top.400.cn_ccle	elcpk	0	330	0	330	0	330
CCLE	Basu	ora	top.400.cn_ccle	erastin	0	330	0	330	0	330
CCLE	Basu	ora	top.400.cn_ccle	etoposide	0	330	0	330	0	330
CCLE	Basu	ora	top.400.cn_ccle	fatostatin	0	330	0	330	0	330
CCLE	Basu	ora	top.400.cn_ccle	fk866	0	330	0	330	0	330
CCLE	Basu	ora	top.400.cn_ccle	fqi1	0	330	0	330	0	330
CCLE	Basu	ora	top.400.cn_ccle	fqi2	0	330	0	330	0	330
CCLE	Basu	ora	top.400.cn_ccle	fumagillol	0	330	0	330	0	330
CCLE	Basu	ora	top.400.cn_ccle	fumonisinb1	0	330	0	330	0	330
CCLE	Basu	ora	top.400.cn_ccle	gemcitabine	0	330	0	330	0	330
CCLE	Basu	ora	top.400.cn_ccle	gmx1778	0	330	0	330	0	330
CCLE	Basu	ora	top.400.cn_ccle	gossypol	0	330	0	330	0	330
CCLE	Basu	ora	top.400.cn_ccle	gw405833	0	330	0	330	0	330
CCLE	Basu	ora	top.400.cn_ccle	gw843682x	0	330	0	330	0	330
CCLE	Basu	ora	top.400.cn_ccle	idarubicin	0	330	0	330	0	330
CCLE	Basu	ora	top.400.cn_ccle	indisulam	0	330	0	330	0	330
CCLE	Basu	ora	top.400.cn_ccle	isoevodiamine	0	330	0	330	0	330
CCLE	Basu	ora	top.400.cn_ccle	itraconazole	1	329	0	330	0	330
CCLE	Basu	ora	top.400.cn_ccle	jq1	0	330	0	330	0	330
CCLE	Basu	ora	top.400.cn_ccle	kahalalidef	0	330	0	330	0	330
CCLE	Basu	ora	top.400.cn_ccle	kinetinriboside	0	330	0	330	0	330
CCLE	Basu	ora	top.400.cn_ccle	ko143	0	330	0	330	0	330
CCLE	Basu	ora	top.400.cn_ccle	l685458	0	330	0	330	0	330
CCLE	Basu	ora	top.400.cn_ccle	ldn193189	0	330	0	330	0	330
CCLE	Basu	ora	top.400.cn_ccle	le135	0	330	0	330	0	330
CCLE	Basu	ora	top.400.cn_ccle	leucascandrolidea	0	330	0	330	0	330
CCLE	Basu	ora	top.400.cn_ccle	linsitinib	0	330	0	330	0	330
CCLE	Basu	ora	top.400.cn_ccle	lovastatinacid	0	330	0	330	0	330
CCLE	Basu	ora	top.400.cn_ccle	ly2183240	0	330	0	330	0	330
CCLE	Basu	ora	top.400.cn_ccle	manumycina	0	330	0	330	0	330
CCLE	Basu	ora	top.400.cn_ccle	merck60	0	330	0	330	0	330
CCLE	Basu	ora	top.400.cn_ccle	mk1775	0	330	0	330	0	330
CCLE	Basu	ora	top.400.cn_ccle	mk591	0	330	0	330	0	330
CCLE	Basu	ora	top.400.cn_ccle	ml006	0	330	0	330	0	330
CCLE	Basu	ora	top.400.cn_ccle	ml030	0	330	0	330	0	330
CCLE	Basu	ora	top.400.cn_ccle	ml162	0	330	0	330	0	330
CCLE	Basu	ora	top.400.cn_ccle	ml203	0	330	0	330	0	330
CCLE	Basu	ora	top.400.cn_ccle	ml210	0	330	0	330	0	330
CCLE	Basu	ora	top.400.cn_ccle	ml214	0	330	0	330	0	330
CCLE	Basu	ora	top.400.cn_ccle	mln4924	0	330	0	330	0	330
CCLE	Basu	ora	top.400.cn_ccle	mst312	0	330	0	330	0	330
CCLE	Basu	ora	top.400.cn_ccle	n9isopropylolomoucine	1	329	0	330	0	330
CCLE	Basu	ora	top.400.cn_ccle	nakiterpiosin	0	330	0	330	0	330
CCLE	Basu	ora	top.400.cn_ccle	navitoclax	0	330	0	330	0	330
CCLE	Basu	ora	top.400.cn_ccle	necrostatin1	1	329	0	330	0	330
CCLE	Basu	ora	top.400.cn_ccle	neopeltolide	0	330	0	330	0	330
CCLE	Basu	ora	top.400.cn_ccle	neratinib	0	330	0	330	0	330
CCLE	Basu	ora	top.400.cn_ccle	npc26	0	330	0	330	0	330
CCLE	Basu	ora	top.400.cn_ccle	nsc74859	0	330	0	330	0	330
CCLE	Basu	ora	top.400.cn_ccle	nsc23766	0	330	0	330	0	330
CCLE	Basu	ora	top.400.cn_ccle	nsc632839	0	330	0	330	0	330
CCLE	Basu	ora	top.400.cn_ccle	nsc95397	0	330	0	330	0	330
CCLE	Basu	ora	top.400.cn_ccle	nutlin	2	328	0	330	0	330
CCLE	Basu	ora	top.400.cn_ccle	nvpauy922	0	330	0	330	0	330
CCLE	Basu	ora	top.400.cn_ccle	olaparib	0	330	0	330	0	330
CCLE	Basu	ora	top.400.cn_ccle	oligomycina	0	330	0	330	0	330
CCLE	Basu	ora	top.400.cn_ccle	osw1	0	330	0	330	0	330
CCLE	Basu	ora	top.400.cn_ccle	p0850	0	330	0	330	0	330
CCLE	Basu	ora	top.400.cn_ccle	pac1	0	330	0	330	0	330
CCLE	Basu	ora	top.400.cn_ccle	parbendazole	0	330	0	330	0	330
CCLE	Basu	ora	top.400.cn_ccle	parthenolide	0	330	0	330	0	330
CCLE	Basu	ora	top.400.cn_ccle	pdmp	0	330	0	330	0	330
CCLE	Basu	ora	top.400.cn_ccle	pemetrexed	0	330	0	330	0	330
CCLE	Basu	ora	top.400.cn_ccle	penfluridol	0	330	0	330	0	330
CCLE	Basu	ora	top.400.cn_ccle	pf750	0	330	0	330	0	330
CCLE	Basu	ora	top.400.cn_ccle	pi103	0	330	0	330	0	330
CCLE	Basu	ora	top.400.cn_ccle	pifithrinalpha	0	330	0	330	0	330
CCLE	Basu	ora	top.400.cn_ccle	pifithrinmu	0	330	0	330	0	330
CCLE	Basu	ora	top.400.cn_ccle	pik75	0	330	0	330	0	330
CCLE	Basu	ora	top.400.cn_ccle	piperlongumine	0	330	0	330	0	330
CCLE	Basu	ora	top.400.cn_ccle	pk11195	0	330	0	330	0	330
CCLE	Basu	ora	top.400.cn_ccle	pluripotin	0	330	0	330	0	330
CCLE	Basu	ora	top.400.cn_ccle	pnu74654	0	330	0	330	0	330
CCLE	Basu	ora	top.400.cn_ccle	pp30	0	330	0	330	0	330
CCLE	Basu	ora	top.400.cn_ccle	prima1	0	330	0	330	0	330
CCLE	Basu	ora	top.400.cn_ccle	prima1met	0	330	0	330	0	330
CCLE	Basu	ora	top.400.cn_ccle	prl3inhibitori	0	330	0	330	0	330
CCLE	Basu	ora	top.400.cn_ccle	purmorphamine	0	330	0	330	0	330
CCLE	Basu	ora	top.400.cn_ccle	px12	0	330	0	330	0	330
CCLE	Basu	ora	top.400.cn_ccle	pyrviniumpamoate	0	330	0	330	0	330
CCLE	Basu	ora	top.400.cn_ccle	qs11	0	330	0	330	0	330
CCLE	Basu	ora	top.400.cn_ccle	quinoclamine	0	330	0	330	0	330
CCLE	Basu	ora	top.400.cn_ccle	rita	0	330	0	330	0	330
CCLE	Basu	ora	top.400.cn_ccle	ro281675	0	330	0	330	0	330
CCLE	Basu	ora	top.400.cn_ccle	rotenone	0	330	0	330	0	330
CCLE	Basu	ora	top.400.cn_ccle	salermide	0	330	0	330	0	330
CCLE	Basu	ora	top.400.cn_ccle	sb225002	0	330	0	330	0	330
CCLE	Basu	ora	top.400.cn_ccle	sch529074	0	330	0	330	0	330
CCLE	Basu	ora	top.400.cn_ccle	selumetinib	0	330	0	330	0	330
CCLE	Basu	ora	top.400.cn_ccle	serdemetan	0	330	0	330	0	330
CCLE	Basu	ora	top.400.cn_ccle	sid26681509	0	330	0	330	0	330
CCLE	Basu	ora	top.400.cn_ccle	simvastatin	0	330	0	330	0	330
CCLE	Basu	ora	top.400.cn_ccle	sirolimus	0	330	0	330	0	330
CCLE	Basu	ora	top.400.cn_ccle	skiii	0	330	0	330	0	330
CCLE	Basu	ora	top.400.cn_ccle	sn38	0	330	0	330	0	330
CCLE	Basu	ora	top.400.cn_ccle	snx2112	0	330	0	330	0	330
CCLE	Basu	ora	top.400.cn_ccle	sparfosicacid	0	330	0	330	0	330
CCLE	Basu	ora	top.400.cn_ccle	srii138a	0	330	0	330	0	330
CCLE	Basu	ora	top.400.cn_ccle	t5345967	0	330	0	330	0	330
CCLE	Basu	ora	top.400.cn_ccle	tamatinib	0	330	0	330	0	330
CCLE	Basu	ora	top.400.cn_ccle	tamoxifen	0	330	0	330	0	330
CCLE	Basu	ora	top.400.cn_ccle	tanespimycin	0	330	0	330	0	330
CCLE	Basu	ora	top.400.cn_ccle	teniposide	0	330	0	330	0	330
CCLE	Basu	ora	top.400.cn_ccle	tg101348	0	330	0	330	0	330
CCLE	Basu	ora	top.400.cn_ccle	tgx115	1	329	0	330	0	330
CCLE	Basu	ora	top.400.cn_ccle	tipifarnibp1	0	330	0	330	0	330
CCLE	Basu	ora	top.400.cn_ccle	tipifarnibp2	0	330	0	330	0	330
CCLE	Basu	ora	top.400.cn_ccle	tivozanib	0	330	0	330	0	330
CCLE	Basu	ora	top.400.cn_ccle	tosedostat	0	330	0	330	0	330
CCLE	Basu	ora	top.400.cn_ccle	tozasertib	0	330	0	330	0	330
CCLE	Basu	ora	top.400.cn_ccle	triacsinc	0	330	0	330	0	330
CCLE	Basu	ora	top.400.cn_ccle	triptolide	0	330	0	330	0	330
CCLE	Basu	ora	top.400.cn_ccle	ttnbp	0	330	0	330	0	330
CCLE	Basu	ora	top.400.cn_ccle	tw37	0	330	0	330	0	330
CCLE	Basu	ora	top.400.cn_ccle	tyrphostinag1478	0	330	0	330	0	330
CCLE	Basu	ora	top.400.cn_ccle	ubistatinb	0	330	0	330	0	330
CCLE	Basu	ora	top.400.cn_ccle	unc0638	0	330	0	330	0	330
CCLE	Basu	ora	top.400.cn_ccle	ursolicacid	0	330	0	330	0	330
CCLE	Basu	ora	top.400.cn_ccle	valdecoxib	0	330	0	330	0	330
CCLE	Basu	ora	top.400.cn_ccle	ver155008	0	330	0	330	0	330
CCLE	Basu	ora	top.400.cn_ccle	vorinostat	0	330	0	330	0	330
CCLE	Basu	ora	top.400.cn_ccle	wt161	0	330	0	330	0	330
CCLE	Basu	ora	top.400.cn_ccle	ym155	4	326	1	329	0	330
CCLE	Basu	ora	top.400.cn_ccle	zebularine	0	330	0	330	0	330
CCLE	Basu	ora	top.400.cn_ccle	zm336372	0	330	0	330	0	330
CCLE	Barretina	ora	top.400.cn_ccle	tanespimycin	0	330	0	330	0	330
CCLE	Barretina	ora	top.400.cn_ccle	aew541	0	330	0	330	0	330
CCLE	Barretina	ora	top.400.cn_ccle	azd0530	0	330	0	330	0	330
CCLE	Barretina	ora	top.400.cn_ccle	selumetinib	0	330	0	330	0	330
CCLE	Barretina	ora	top.400.cn_ccle	erlotinib	0	330	0	330	0	330
CCLE	Barretina	ora	top.400.cn_ccle	irinotecan	0	330	0	330	0	330
CCLE	Barretina	ora	top.400.cn_ccle	l685458	0	330	0	330	0	330
CCLE	Barretina	ora	top.400.cn_ccle	lapatinib	0	330	0	330	0	330
CCLE	Barretina	ora	top.400.cn_ccle	lbw242	1	329	0	330	0	330
CCLE	Barretina	ora	top.400.cn_ccle	nilotinib	0	330	0	330	0	330
CCLE	Barretina	ora	top.400.cn_ccle	nutlin	0	330	0	330	0	330
CCLE	Barretina	ora	top.400.cn_ccle	paclitaxel	0	330	0	330	0	330
CCLE	Barretina	ora	top.400.cn_ccle	panobinostat	0	330	0	330	0	330
CCLE	Barretina	ora	top.400.cn_ccle	pd0325901	0	330	0	330	0	330
CCLE	Barretina	ora	top.400.cn_ccle	pd0332991	0	330	0	330	0	330
CCLE	Barretina	ora	top.400.cn_ccle	crizotinib	1	329	0	330	0	330
CCLE	Barretina	ora	top.400.cn_ccle	pha665752	0	330	0	330	0	330
CCLE	Barretina	ora	top.400.cn_ccle	plx4720	0	330	0	330	0	330
CCLE	Barretina	ora	top.400.cn_ccle	raf265	0	330	0	330	0	330
CCLE	Barretina	ora	top.400.cn_ccle	sorafenib	0	330	0	330	0	330
CCLE	Barretina	ora	top.400.cn_ccle	nvptae684	0	330	0	330	0	330
CCLE	Barretina	ora	top.400.cn_ccle	tki258	0	330	0	330	0	330
CCLE	Barretina	ora	top.400.cn_ccle	topotecan	1	329	0	330	0	330
CCLE	Barretina	ora	top.400.cn_ccle	zd6474	0	330	0	330	0	330
CCLE	Garnett	ora	top.400.cn_cosmic	erlotinib	0	330	0	330	0	330
CCLE	Garnett	ora	top.400.cn_cosmic	sirolimus	0	330	0	330	0	330
CCLE	Garnett	ora	top.400.cn_cosmic	sunitinib	5	325	0	330	0	330
CCLE	Garnett	ora	top.400.cn_cosmic	pha665752	0	330	0	330	0	330
CCLE	Garnett	ora	top.400.cn_cosmic	mg132	0	330	0	330	0	330
CCLE	Garnett	ora	top.400.cn_cosmic	paclitaxel	0	330	0	330	0	330
CCLE	Garnett	ora	top.400.cn_cosmic	cyclopamine	0	330	0	330	0	330
CCLE	Garnett	ora	top.400.cn_cosmic	az628	12	318	6	324	0	330
CCLE	Garnett	ora	top.400.cn_cosmic	sorafenib	0	330	0	330	0	330
CCLE	Garnett	ora	top.400.cn_cosmic	tozasertib	0	330	0	330	0	330
CCLE	Garnett	ora	top.400.cn_cosmic	imatinib	0	330	0	330	0	330
CCLE	Garnett	ora	top.400.cn_cosmic	nvptae684	0	330	0	330	0	330
CCLE	Garnett	ora	top.400.cn_cosmic	crizotinib	0	330	0	330	0	330
CCLE	Garnett	ora	top.400.cn_cosmic	azd0530	0	330	0	330	0	330
CCLE	Garnett	ora	top.400.cn_cosmic	strityllcysteine	0	330	0	330	0	330
CCLE	Garnett	ora	top.400.cn_cosmic	zllnlecho	0	330	0	330	0	330
CCLE	Garnett	ora	top.400.cn_cosmic	dasatinib	5	325	0	330	0	330
CCLE	Garnett	ora	top.400.cn_cosmic	gnf2	0	330	0	330	0	330
CCLE	Garnett	ora	top.400.cn_cosmic	cgp60474	0	330	0	330	0	330
CCLE	Garnett	ora	top.400.cn_cosmic	cgp082996	0	330	0	330	0	330
CCLE	Garnett	ora	top.400.cn_cosmic	a770041	0	330	0	330	0	330
CCLE	Garnett	ora	top.400.cn_cosmic	wh4023	0	330	0	330	0	330
CCLE	Garnett	ora	top.400.cn_cosmic	wz184	0	330	0	330	0	330
CCLE	Garnett	ora	top.400.cn_cosmic	bi2536	0	330	0	330	0	330
CCLE	Garnett	ora	top.400.cn_cosmic	bms536924	0	330	0	330	0	330
CCLE	Garnett	ora	top.400.cn_cosmic	bms509744	0	330	0	330	0	330
CCLE	Garnett	ora	top.400.cn_cosmic	cmk	0	330	0	330	0	330
CCLE	Garnett	ora	top.400.cn_cosmic	pyrimethamine	0	330	0	330	0	330
CCLE	Garnett	ora	top.400.cn_cosmic	jw7521	0	330	0	330	0	330
CCLE	Garnett	ora	top.400.cn_cosmic	a443654	0	330	0	330	0	330
CCLE	Garnett	ora	top.400.cn_cosmic	gw843682x	0	330	0	330	0	330
CCLE	Garnett	ora	top.400.cn_cosmic	ms275	0	330	0	330	0	330
CCLE	Garnett	ora	top.400.cn_cosmic	parthenolide	0	330	0	330	0	330
CCLE	Garnett	ora	top.400.cn_cosmic	kin001135	0	330	0	330	0	330
CCLE	Garnett	ora	top.400.cn_cosmic	bortezomib	0	330	0	330	0	330
CCLE	Garnett	ora	top.400.cn_cosmic	xmd885	0	330	0	330	0	330
CCLE	Garnett	ora	top.400.cn_cosmic	roscovitine	1	329	1	329	1	329
CCLE	Garnett	ora	top.400.cn_cosmic	salubrinal	0	330	0	330	0	330
CCLE	Garnett	ora	top.400.cn_cosmic	lapatinib	27	303	0	330	0	330
CCLE	Garnett	ora	top.400.cn_cosmic	gsk269962a	0	330	0	330	0	330
CCLE	Garnett	ora	top.400.cn_cosmic	doxorubicin	9	321	0	330	0	330
CCLE	Garnett	ora	top.400.cn_cosmic	etoposide	23	307	1	329	0	330
CCLE	Garnett	ora	top.400.cn_cosmic	gemcitabine	5	325	0	330	0	330
CCLE	Garnett	ora	top.400.cn_cosmic	mitomycin	0	330	0	330	0	330
CCLE	Garnett	ora	top.400.cn_cosmic	vinorelbine	0	330	0	330	0	330
CCLE	Garnett	ora	top.400.cn_cosmic	nsc87877	0	330	0	330	0	330
CCLE	Garnett	ora	top.400.cn_cosmic	bicalutamide	0	330	0	330	0	330
CCLE	Garnett	ora	top.400.cn_cosmic	qs11	0	330	0	330	0	330
CCLE	Garnett	ora	top.400.cn_cosmic	midostaurin	19	311	11	319	2	328
CCLE	Garnett	ora	top.400.cn_cosmic	chir99021	0	330	0	330	0	330
CCLE	Garnett	ora	top.400.cn_cosmic	ap24534	4	326	0	330	0	330
CCLE	Garnett	ora	top.400.cn_cosmic	azd6482	1	329	0	330	0	330
CCLE	Garnett	ora	top.400.cn_cosmic	jnk9l	0	330	0	330	0	330
CCLE	Garnett	ora	top.400.cn_cosmic	pf562271	0	330	0	330	0	330
CCLE	Garnett	ora	top.400.cn_cosmic	dmog	0	330	0	330	0	330
CCLE	Garnett	ora	top.400.cn_cosmic	fti277	0	330	0	330	0	330
CCLE	Garnett	ora	top.400.cn_cosmic	shikonin	0	330	0	330	0	330
CCLE	Garnett	ora	top.400.cn_cosmic	aktinhibitorviii	0	330	0	330	0	330
CCLE	Garnett	ora	top.400.cn_cosmic	embelin	0	330	0	330	0	330
CCLE	Garnett	ora	top.400.cn_cosmic	fh535	0	330	0	330	0	330
CCLE	Garnett	ora	top.400.cn_cosmic	pac1	0	330	0	330	0	330
CCLE	Garnett	ora	top.400.cn_cosmic	ipa3	2	328	0	330	0	330
CCLE	Garnett	ora	top.400.cn_cosmic	gsk650394	0	330	0	330	0	330
CCLE	Garnett	ora	top.400.cn_cosmic	bay613606	2	328	0	330	0	330
CCLE	Garnett	ora	top.400.cn_cosmic	thapsigargin	0	330	0	330	0	330
CCLE	Garnett	ora	top.400.cn_cosmic	obatoclaxmesylate	0	330	0	330	0	330
CCLE	Garnett	ora	top.400.cn_cosmic	bms754807	0	330	0	330	0	330
CCLE	Garnett	ora	top.400.cn_cosmic	linsitinib	0	330	0	330	0	330
CCLE	Garnett	ora	top.400.cn_cosmic	bexarotene	0	330	0	330	0	330
CCLE	Garnett	ora	top.400.cn_cosmic	bleomycin	12	318	0	330	0	330
CCLE	Garnett	ora	top.400.cn_cosmic	lfma13	0	330	0	330	0	330
CCLE	Garnett	ora	top.400.cn_cosmic	nvpauy922	0	330	0	330	0	330
CCLE	Garnett	ora	top.400.cn_cosmic	bryostatin1	0	330	0	330	0	330
CCLE	Garnett	ora	top.400.cn_cosmic	pazopanib	0	330	0	330	0	330
CCLE	Garnett	ora	top.400.cn_cosmic	epothiloneb	0	330	0	330	0	330
CCLE	Garnett	ora	top.400.cn_cosmic	tipifarnibp1	0	330	0	330	0	330
CCLE	Garnett	ora	top.400.cn_cosmic	as601245	0	330	0	330	0	330
CCLE	Garnett	ora	top.400.cn_cosmic	metformin	0	330	0	330	0	330
CCLE	Garnett	ora	top.400.cn_cosmic	aicar	0	330	0	330	0	330
CCLE	Garnett	ora	top.400.cn_cosmic	sn38	45	285	4	326	0	330
CCLE	Garnett	ora	top.400.cn_cosmic	vinblastine	29	301	0	330	0	330
CCLE	Garnett	ora	top.400.cn_cosmic	cisplatin	2	328	0	330	0	330
CCLE	Garnett	ora	top.400.cn_cosmic	cytarabine	39	291	4	326	0	330
CCLE	Garnett	ora	top.400.cn_cosmic	docetaxel	0	330	0	330	0	330
CCLE	Garnett	ora	top.400.cn_cosmic	methotrexate	0	330	0	330	0	330
CCLE	Garnett	ora	top.400.cn_cosmic	atra	0	330	0	330	0	330
CCLE	Garnett	ora	top.400.cn_cosmic	gefitinib	0	330	0	330	0	330
CCLE	Garnett	ora	top.400.cn_cosmic	navitoclax	0	330	0	330	0	330
CCLE	Garnett	ora	top.400.cn_cosmic	vorinostat	48	282	7	323	0	330
CCLE	Garnett	ora	top.400.cn_cosmic	nilotinib	1	329	0	330	0	330
CCLE	Garnett	ora	top.400.cn_cosmic	rdea119	0	330	0	330	0	330
CCLE	Garnett	ora	top.400.cn_cosmic	ci1040	0	330	0	330	0	330
CCLE	Garnett	ora	top.400.cn_cosmic	temsirolimus	21	309	0	330	0	330
CCLE	Garnett	ora	top.400.cn_cosmic	olaparib	34	296	2	328	0	330
CCLE	Garnett	ora	top.400.cn_cosmic	abt888	0	330	0	330	0	330
CCLE	Garnett	ora	top.400.cn_cosmic	bosutinib	0	330	0	330	0	330
CCLE	Garnett	ora	top.400.cn_cosmic	lenalidomide	0	330	0	330	0	330
CCLE	Garnett	ora	top.400.cn_cosmic	axitinib	30	300	3	327	1	329
CCLE	Garnett	ora	top.400.cn_cosmic	azd7762	26	304	2	328	0	330
CCLE	Garnett	ora	top.400.cn_cosmic	gw441756	0	330	0	330	0	330
CCLE	Garnett	ora	top.400.cn_cosmic	cep701	44	286	5	325	0	330
CCLE	Garnett	ora	top.400.cn_cosmic	sb216763	0	330	0	330	0	330
CCLE	Garnett	ora	top.400.cn_cosmic	tanespimycin	0	330	0	330	0	330
CCLE	Garnett	ora	top.400.cn_cosmic	vx702	0	330	0	330	0	330
CCLE	Garnett	ora	top.400.cn_cosmic	amg706	0	330	0	330	0	330
CCLE	Garnett	ora	top.400.cn_cosmic	ku55933	0	330	0	330	0	330
CCLE	Garnett	ora	top.400.cn_cosmic	elesclomol	0	330	0	330	0	330
CCLE	Garnett	ora	top.400.cn_cosmic	bibw2992	19	311	0	330	0	330
CCLE	Garnett	ora	top.400.cn_cosmic	gdc0449	0	330	0	330	0	330
CCLE	Garnett	ora	top.400.cn_cosmic	plx4720	0	330	0	330	0	330
CCLE	Garnett	ora	top.400.cn_cosmic	bx795	25	305	3	327	0	330
CCLE	Garnett	ora	top.400.cn_cosmic	nu7441	0	330	0	330	0	330
CCLE	Garnett	ora	top.400.cn_cosmic	sl01011	0	330	0	330	0	330
CCLE	Garnett	ora	top.400.cn_cosmic	bid1870	0	330	0	330	0	330
CCLE	Garnett	ora	top.400.cn_cosmic	birb0796	0	330	0	330	0	330
CCLE	Garnett	ora	top.400.cn_cosmic	jnkinhibitorviii	0	330	0	330	0	330
CCLE	Garnett	ora	top.400.cn_cosmic	681640	0	330	0	330	0	330
CCLE	Garnett	ora	top.400.cn_cosmic	nutlin	87	243	3	327	0	330
CCLE	Garnett	ora	top.400.cn_cosmic	pd173074	0	330	0	330	0	330
CCLE	Garnett	ora	top.400.cn_cosmic	zm447439	9	321	0	330	0	330
CCLE	Garnett	ora	top.400.cn_cosmic	ro3306	0	330	0	330	0	330
CCLE	Garnett	ora	top.400.cn_cosmic	mk2206	0	330	0	330	0	330
CCLE	Garnett	ora	top.400.cn_cosmic	pd0332991	54	276	15	315	7	323
CCLE	Garnett	ora	top.400.cn_cosmic	bez235	27	303	1	329	1	329
CCLE	Garnett	ora	top.400.cn_cosmic	gdc0941	0	330	0	330	0	330
CCLE	Garnett	ora	top.400.cn_cosmic	azd8055	0	330	0	330	0	330
CCLE	Garnett	ora	top.400.cn_cosmic	pd0325901	0	330	0	330	0	330
CCLE	Garnett	ora	top.400.cn_cosmic	sb590885	0	330	0	330	0	330
CCLE	Garnett	ora	top.400.cn_cosmic	selumetinib	3	327	0	330	0	330
CCLE	Garnett	ora	top.400.cn_cosmic	wo2009093972	0	330	0	330	0	330
CCLE	Garnett	ora	top.400.cn_cosmic	cct007093	1	329	0	330	0	330
CCLE	Garnett	ora	top.400.cn_cosmic	eht1864	1	329	0	330	0	330
CCLE	Garnett	ora	top.400.cn_cosmic	bms708163	2	328	0	330	0	330
CCLE	Garnett	ora	top.400.cn_cosmic	pf4708671	0	330	0	330	0	330
CCLE	Garnett	ora	top.400.cn_cosmic	jnj26854165	0	330	0	330	0	330
CCLE	Garnett	ora	top.400.cn_cosmic	tw37	0	330	0	330	0	330
CCLE	Garnett	ora	top.400.cn_cosmic	cct018159	0	330	0	330	0	330
CCLE	Garnett	ora	top.400.cn_cosmic	ag014699	0	330	0	330	0	330
CCLE	Basu	ora	top.400.cn_cosmic	gallocatechin3monogallate	0	330	0	330	0	330
CCLE	Basu	ora	top.400.cn_cosmic	16betabromoandrosterone	0	330	0	330	0	330
CCLE	Basu	ora	top.400.cn_cosmic	1s3rrsl3	0	330	0	330	0	330
CCLE	Basu	ora	top.400.cn_cosmic	24dideoxydc45a2	0	330	0	330	0	330
CCLE	Basu	ora	top.400.cn_cosmic	3chlorolalanine	0	330	0	330	0	330
CCLE	Basu	ora	top.400.cn_cosmic	4methylfasudil	13	317	0	330	0	330
CCLE	Basu	ora	top.400.cn_cosmic	aacocf3	0	330	0	330	0	330
CCLE	Basu	ora	top.400.cn_cosmic	abt737	0	330	0	330	0	330
CCLE	Basu	ora	top.400.cn_cosmic	abt751	0	330	0	330	0	330
CCLE	Basu	ora	top.400.cn_cosmic	ac55649	0	330	0	330	0	330
CCLE	Basu	ora	top.400.cn_cosmic	agk2	0	330	0	330	0	330
CCLE	Basu	ora	top.400.cn_cosmic	am580	0	330	0	330	0	330
CCLE	Basu	ora	top.400.cn_cosmic	atra	0	330	0	330	0	330
CCLE	Basu	ora	top.400.cn_cosmic	austocystind	0	330	0	330	0	330
CCLE	Basu	ora	top.400.cn_cosmic	avrainvillamide	0	330	0	330	0	330
CCLE	Basu	ora	top.400.cn_cosmic	azd7545	0	330	0	330	0	330
CCLE	Basu	ora	top.400.cn_cosmic	batimastat	0	330	0	330	0	330
CCLE	Basu	ora	top.400.cn_cosmic	baxchannelblocker	0	330	0	330	0	330
CCLE	Basu	ora	top.400.cn_cosmic	bec	0	330	0	330	0	330
CCLE	Basu	ora	top.400.cn_cosmic	bez235	0	330	0	330	0	330
CCLE	Basu	ora	top.400.cn_cosmic	bi2536	0	330	0	330	0	330
CCLE	Basu	ora	top.400.cn_cosmic	bibr1532	0	330	0	330	0	330
CCLE	Basu	ora	top.400.cn_cosmic	bistramidea	0	330	0	330	0	330
CCLE	Basu	ora	top.400.cn_cosmic	bix01294	0	330	0	330	0	330
CCLE	Basu	ora	top.400.cn_cosmic	blebbistatin	0	330	0	330	0	330
CCLE	Basu	ora	top.400.cn_cosmic	bml259	2	328	0	330	0	330
CCLE	Basu	ora	top.400.cn_cosmic	bms536924	0	330	0	330	0	330
CCLE	Basu	ora	top.400.cn_cosmic	bms754807	0	330	0	330	0	330
CCLE	Basu	ora	top.400.cn_cosmic	bortezomib	0	330	0	330	0	330
CCLE	Basu	ora	top.400.cn_cosmic	brd1429	0	330	0	330	0	330
CCLE	Basu	ora	top.400.cn_cosmic	brd1812	0	330	0	330	0	330
CCLE	Basu	ora	top.400.cn_cosmic	brd4132	0	330	0	330	0	330
CCLE	Basu	ora	top.400.cn_cosmic	brd4354	0	330	0	330	0	330
CCLE	Basu	ora	top.400.cn_cosmic	brd4770	0	330	0	330	0	330
CCLE	Basu	ora	top.400.cn_cosmic	brd55319	0	330	0	330	0	330
CCLE	Basu	ora	top.400.cn_cosmic	brd6340	0	330	0	330	0	330
CCLE	Basu	ora	top.400.cn_cosmic	brd63610	0	330	0	330	0	330
CCLE	Basu	ora	top.400.cn_cosmic	brd6368	0	330	0	330	0	330
CCLE	Basu	ora	top.400.cn_cosmic	brd7137	0	330	0	330	0	330
CCLE	Basu	ora	top.400.cn_cosmic	brd8958	0	330	0	330	0	330
CCLE	Basu	ora	top.400.cn_cosmic	brd9876	0	330	0	330	0	330
CCLE	Basu	ora	top.400.cn_cosmic	brefeldina	0	330	0	330	0	330
CCLE	Basu	ora	top.400.cn_cosmic	bx795	0	330	0	330	0	330
CCLE	Basu	ora	top.400.cn_cosmic	capsaicin	0	330	0	330	0	330
CCLE	Basu	ora	top.400.cn_cosmic	cd1530	3	327	0	330	0	330
CCLE	Basu	ora	top.400.cn_cosmic	cd437	0	330	0	330	0	330
CCLE	Basu	ora	top.400.cn_cosmic	cerulenin	0	330	0	330	0	330
CCLE	Basu	ora	top.400.cn_cosmic	chaetocin	0	330	0	330	0	330
CCLE	Basu	ora	top.400.cn_cosmic	chembl1222381	0	330	0	330	0	330
CCLE	Basu	ora	top.400.cn_cosmic	chembl399379	0	330	0	330	0	330
CCLE	Basu	ora	top.400.cn_cosmic	chir99021	0	330	0	330	0	330
CCLE	Basu	ora	top.400.cn_cosmic	chm1	6	324	0	330	0	330
CCLE	Basu	ora	top.400.cn_cosmic	ciclosporin	0	330	0	330	0	330
CCLE	Basu	ora	top.400.cn_cosmic	cil41	0	330	0	330	0	330
CCLE	Basu	ora	top.400.cn_cosmic	cil55a	0	330	0	330	0	330
CCLE	Basu	ora	top.400.cn_cosmic	cil56	0	330	0	330	0	330
CCLE	Basu	ora	top.400.cn_cosmic	cil70	0	330	0	330	0	330
CCLE	Basu	ora	top.400.cn_cosmic	compound10b	0	330	0	330	0	330
CCLE	Basu	ora	top.400.cn_cosmic	compound110	0	330	0	330	0	330
CCLE	Basu	ora	top.400.cn_cosmic	compound1541a	0	330	0	330	0	330
CCLE	Basu	ora	top.400.cn_cosmic	compound23citrate	0	330	0	330	0	330
CCLE	Basu	ora	top.400.cn_cosmic	compound44	0	330	0	330	0	330
CCLE	Basu	ora	top.400.cn_cosmic	compound7dcis	0	330	0	330	0	330
CCLE	Basu	ora	top.400.cn_cosmic	curcumin	0	330	0	330	0	330
CCLE	Basu	ora	top.400.cn_cosmic	cyanoquinoline11	0	330	0	330	0	330
CCLE	Basu	ora	top.400.cn_cosmic	cyt997	0	330	0	330	0	330
CCLE	Basu	ora	top.400.cn_cosmic	cytochalasinb	0	330	0	330	0	330
CCLE	Basu	ora	top.400.cn_cosmic	dc45a2	0	330	0	330	0	330
CCLE	Basu	ora	top.400.cn_cosmic	dexamethasone	0	330	0	330	0	330
CCLE	Basu	ora	top.400.cn_cosmic	elcpk	0	330	0	330	0	330
CCLE	Basu	ora	top.400.cn_cosmic	erastin	0	330	0	330	0	330
CCLE	Basu	ora	top.400.cn_cosmic	etoposide	0	330	0	330	0	330
CCLE	Basu	ora	top.400.cn_cosmic	fatostatin	0	330	0	330	0	330
CCLE	Basu	ora	top.400.cn_cosmic	fk866	0	330	0	330	0	330
CCLE	Basu	ora	top.400.cn_cosmic	fqi1	0	330	0	330	0	330
CCLE	Basu	ora	top.400.cn_cosmic	fqi2	0	330	0	330	0	330
CCLE	Basu	ora	top.400.cn_cosmic	fumagillol	0	330	0	330	0	330
CCLE	Basu	ora	top.400.cn_cosmic	fumonisinb1	0	330	0	330	0	330
CCLE	Basu	ora	top.400.cn_cosmic	gemcitabine	0	330	0	330	0	330
CCLE	Basu	ora	top.400.cn_cosmic	gmx1778	0	330	0	330	0	330
CCLE	Basu	ora	top.400.cn_cosmic	gossypol	0	330	0	330	0	330
CCLE	Basu	ora	top.400.cn_cosmic	gw405833	0	330	0	330	0	330
CCLE	Basu	ora	top.400.cn_cosmic	gw843682x	0	330	0	330	0	330
CCLE	Basu	ora	top.400.cn_cosmic	idarubicin	0	330	0	330	0	330
CCLE	Basu	ora	top.400.cn_cosmic	indisulam	0	330	0	330	0	330
CCLE	Basu	ora	top.400.cn_cosmic	isoevodiamine	0	330	0	330	0	330
CCLE	Basu	ora	top.400.cn_cosmic	itraconazole	0	330	0	330	0	330
CCLE	Basu	ora	top.400.cn_cosmic	jq1	0	330	0	330	0	330
CCLE	Basu	ora	top.400.cn_cosmic	kahalalidef	0	330	0	330	0	330
CCLE	Basu	ora	top.400.cn_cosmic	kinetinriboside	0	330	0	330	0	330
CCLE	Basu	ora	top.400.cn_cosmic	ko143	5	325	0	330	0	330
CCLE	Basu	ora	top.400.cn_cosmic	l685458	0	330	0	330	0	330
CCLE	Basu	ora	top.400.cn_cosmic	ldn193189	0	330	0	330	0	330
CCLE	Basu	ora	top.400.cn_cosmic	le135	1	329	0	330	0	330
CCLE	Basu	ora	top.400.cn_cosmic	leucascandrolidea	1	329	0	330	0	330
CCLE	Basu	ora	top.400.cn_cosmic	linsitinib	0	330	0	330	0	330
CCLE	Basu	ora	top.400.cn_cosmic	lovastatinacid	0	330	0	330	0	330
CCLE	Basu	ora	top.400.cn_cosmic	ly2183240	0	330	0	330	0	330
CCLE	Basu	ora	top.400.cn_cosmic	manumycina	0	330	0	330	0	330
CCLE	Basu	ora	top.400.cn_cosmic	merck60	0	330	0	330	0	330
CCLE	Basu	ora	top.400.cn_cosmic	mk1775	2	328	0	330	0	330
CCLE	Basu	ora	top.400.cn_cosmic	mk591	0	330	0	330	0	330
CCLE	Basu	ora	top.400.cn_cosmic	ml006	0	330	0	330	0	330
CCLE	Basu	ora	top.400.cn_cosmic	ml030	0	330	0	330	0	330
CCLE	Basu	ora	top.400.cn_cosmic	ml162	0	330	0	330	0	330
CCLE	Basu	ora	top.400.cn_cosmic	ml203	0	330	0	330	0	330
CCLE	Basu	ora	top.400.cn_cosmic	ml210	0	330	0	330	0	330
CCLE	Basu	ora	top.400.cn_cosmic	ml214	0	330	0	330	0	330
CCLE	Basu	ora	top.400.cn_cosmic	mln4924	0	330	0	330	0	330
CCLE	Basu	ora	top.400.cn_cosmic	mst312	0	330	0	330	0	330
CCLE	Basu	ora	top.400.cn_cosmic	n9isopropylolomoucine	6	324	2	328	0	330
CCLE	Basu	ora	top.400.cn_cosmic	nakiterpiosin	2	328	0	330	0	330
CCLE	Basu	ora	top.400.cn_cosmic	navitoclax	0	330	0	330	0	330
CCLE	Basu	ora	top.400.cn_cosmic	necrostatin1	0	330	0	330	0	330
CCLE	Basu	ora	top.400.cn_cosmic	neopeltolide	0	330	0	330	0	330
CCLE	Basu	ora	top.400.cn_cosmic	neratinib	0	330	0	330	0	330
CCLE	Basu	ora	top.400.cn_cosmic	npc26	0	330	0	330	0	330
CCLE	Basu	ora	top.400.cn_cosmic	nsc74859	0	330	0	330	0	330
CCLE	Basu	ora	top.400.cn_cosmic	nsc23766	0	330	0	330	0	330
CCLE	Basu	ora	top.400.cn_cosmic	nsc632839	0	330	0	330	0	330
CCLE	Basu	ora	top.400.cn_cosmic	nsc95397	0	330	0	330	0	330
CCLE	Basu	ora	top.400.cn_cosmic	nutlin	0	330	0	330	0	330
CCLE	Basu	ora	top.400.cn_cosmic	nvpauy922	6	324	0	330	0	330
CCLE	Basu	ora	top.400.cn_cosmic	olaparib	0	330	0	330	0	330
CCLE	Basu	ora	top.400.cn_cosmic	oligomycina	0	330	0	330	0	330
CCLE	Basu	ora	top.400.cn_cosmic	osw1	0	330	0	330	0	330
CCLE	Basu	ora	top.400.cn_cosmic	p0850	0	330	0	330	0	330
CCLE	Basu	ora	top.400.cn_cosmic	pac1	1	329	0	330	0	330
CCLE	Basu	ora	top.400.cn_cosmic	parbendazole	0	330	0	330	0	330
CCLE	Basu	ora	top.400.cn_cosmic	parthenolide	0	330	0	330	0	330
CCLE	Basu	ora	top.400.cn_cosmic	pdmp	0	330	0	330	0	330
CCLE	Basu	ora	top.400.cn_cosmic	pemetrexed	0	330	0	330	0	330
CCLE	Basu	ora	top.400.cn_cosmic	penfluridol	0	330	0	330	0	330
CCLE	Basu	ora	top.400.cn_cosmic	pf750	0	330	0	330	0	330
CCLE	Basu	ora	top.400.cn_cosmic	pi103	0	330	0	330	0	330
CCLE	Basu	ora	top.400.cn_cosmic	pifithrinalpha	0	330	0	330	0	330
CCLE	Basu	ora	top.400.cn_cosmic	pifithrinmu	0	330	0	330	0	330
CCLE	Basu	ora	top.400.cn_cosmic	pik75	0	330	0	330	0	330
CCLE	Basu	ora	top.400.cn_cosmic	piperlongumine	0	330	0	330	0	330
CCLE	Basu	ora	top.400.cn_cosmic	pk11195	0	330	0	330	0	330
CCLE	Basu	ora	top.400.cn_cosmic	pluripotin	0	330	0	330	0	330
CCLE	Basu	ora	top.400.cn_cosmic	pnu74654	1	329	0	330	0	330
CCLE	Basu	ora	top.400.cn_cosmic	pp30	0	330	0	330	0	330
CCLE	Basu	ora	top.400.cn_cosmic	prima1	0	330	0	330	0	330
CCLE	Basu	ora	top.400.cn_cosmic	prima1met	0	330	0	330	0	330
CCLE	Basu	ora	top.400.cn_cosmic	prl3inhibitori	0	330	0	330	0	330
CCLE	Basu	ora	top.400.cn_cosmic	purmorphamine	0	330	0	330	0	330
CCLE	Basu	ora	top.400.cn_cosmic	px12	0	330	0	330	0	330
CCLE	Basu	ora	top.400.cn_cosmic	pyrviniumpamoate	0	330	0	330	0	330
CCLE	Basu	ora	top.400.cn_cosmic	qs11	0	330	0	330	0	330
CCLE	Basu	ora	top.400.cn_cosmic	quinoclamine	0	330	0	330	0	330
CCLE	Basu	ora	top.400.cn_cosmic	rita	0	330	0	330	0	330
CCLE	Basu	ora	top.400.cn_cosmic	ro281675	0	330	0	330	0	330
CCLE	Basu	ora	top.400.cn_cosmic	rotenone	9	321	0	330	0	330
CCLE	Basu	ora	top.400.cn_cosmic	salermide	0	330	0	330	0	330
CCLE	Basu	ora	top.400.cn_cosmic	sb225002	0	330	0	330	0	330
CCLE	Basu	ora	top.400.cn_cosmic	sch529074	0	330	0	330	0	330
CCLE	Basu	ora	top.400.cn_cosmic	selumetinib	0	330	0	330	0	330
CCLE	Basu	ora	top.400.cn_cosmic	serdemetan	0	330	0	330	0	330
CCLE	Basu	ora	top.400.cn_cosmic	sid26681509	0	330	0	330	0	330
CCLE	Basu	ora	top.400.cn_cosmic	simvastatin	0	330	0	330	0	330
CCLE	Basu	ora	top.400.cn_cosmic	sirolimus	0	330	0	330	0	330
CCLE	Basu	ora	top.400.cn_cosmic	skiii	0	330	0	330	0	330
CCLE	Basu	ora	top.400.cn_cosmic	sn38	0	330	0	330	0	330
CCLE	Basu	ora	top.400.cn_cosmic	snx2112	0	330	0	330	0	330
CCLE	Basu	ora	top.400.cn_cosmic	sparfosicacid	0	330	0	330	0	330
CCLE	Basu	ora	top.400.cn_cosmic	srii138a	0	330	0	330	0	330
CCLE	Basu	ora	top.400.cn_cosmic	t5345967	0	330	0	330	0	330
CCLE	Basu	ora	top.400.cn_cosmic	tamatinib	0	330	0	330	0	330
CCLE	Basu	ora	top.400.cn_cosmic	tamoxifen	0	330	0	330	0	330
CCLE	Basu	ora	top.400.cn_cosmic	tanespimycin	0	330	0	330	0	330
CCLE	Basu	ora	top.400.cn_cosmic	teniposide	0	330	0	330	0	330
CCLE	Basu	ora	top.400.cn_cosmic	tg101348	0	330	0	330	0	330
CCLE	Basu	ora	top.400.cn_cosmic	tgx115	0	330	0	330	0	330
CCLE	Basu	ora	top.400.cn_cosmic	tipifarnibp1	0	330	0	330	0	330
CCLE	Basu	ora	top.400.cn_cosmic	tipifarnibp2	0	330	0	330	0	330
CCLE	Basu	ora	top.400.cn_cosmic	tivozanib	0	330	0	330	0	330
CCLE	Basu	ora	top.400.cn_cosmic	tosedostat	0	330	0	330	0	330
CCLE	Basu	ora	top.400.cn_cosmic	tozasertib	0	330	0	330	0	330
CCLE	Basu	ora	top.400.cn_cosmic	triacsinc	0	330	0	330	0	330
CCLE	Basu	ora	top.400.cn_cosmic	triptolide	0	330	0	330	0	330
CCLE	Basu	ora	top.400.cn_cosmic	ttnbp	0	330	0	330	0	330
CCLE	Basu	ora	top.400.cn_cosmic	tw37	2	328	0	330	0	330
CCLE	Basu	ora	top.400.cn_cosmic	tyrphostinag1478	0	330	0	330	0	330
CCLE	Basu	ora	top.400.cn_cosmic	ubistatinb	0	330	0	330	0	330
CCLE	Basu	ora	top.400.cn_cosmic	unc0638	0	330	0	330	0	330
CCLE	Basu	ora	top.400.cn_cosmic	ursolicacid	0	330	0	330	0	330
CCLE	Basu	ora	top.400.cn_cosmic	valdecoxib	0	330	0	330	0	330
CCLE	Basu	ora	top.400.cn_cosmic	ver155008	0	330	0	330	0	330
CCLE	Basu	ora	top.400.cn_cosmic	vorinostat	3	327	0	330	0	330
CCLE	Basu	ora	top.400.cn_cosmic	wt161	0	330	0	330	0	330
CCLE	Basu	ora	top.400.cn_cosmic	ym155	0	330	0	330	0	330
CCLE	Basu	ora	top.400.cn_cosmic	zebularine	0	330	0	330	0	330
CCLE	Basu	ora	top.400.cn_cosmic	zm336372	0	330	0	330	0	330
CCLE	Barretina	ora	top.400.cn_cosmic	tanespimycin	0	330	0	330	0	330
CCLE	Barretina	ora	top.400.cn_cosmic	aew541	0	330	0	330	0	330
CCLE	Barretina	ora	top.400.cn_cosmic	azd0530	0	330	0	330	0	330
CCLE	Barretina	ora	top.400.cn_cosmic	selumetinib	0	330	0	330	0	330
CCLE	Barretina	ora	top.400.cn_cosmic	erlotinib	0	330	0	330	0	330
CCLE	Barretina	ora	top.400.cn_cosmic	irinotecan	6	324	0	330	0	330
CCLE	Barretina	ora	top.400.cn_cosmic	l685458	0	330	0	330	0	330
CCLE	Barretina	ora	top.400.cn_cosmic	lapatinib	1	329	0	330	0	330
CCLE	Barretina	ora	top.400.cn_cosmic	lbw242	0	330	0	330	0	330
CCLE	Barretina	ora	top.400.cn_cosmic	nilotinib	0	330	0	330	0	330
CCLE	Barretina	ora	top.400.cn_cosmic	nutlin	1	329	0	330	0	330
CCLE	Barretina	ora	top.400.cn_cosmic	paclitaxel	24	306	6	324	1	329
CCLE	Barretina	ora	top.400.cn_cosmic	panobinostat	9	321	1	329	0	330
CCLE	Barretina	ora	top.400.cn_cosmic	pd0325901	0	330	0	330	0	330
CCLE	Barretina	ora	top.400.cn_cosmic	pd0332991	0	330	0	330	0	330
CCLE	Barretina	ora	top.400.cn_cosmic	crizotinib	0	330	0	330	0	330
CCLE	Barretina	ora	top.400.cn_cosmic	pha665752	1	329	0	330	0	330
CCLE	Barretina	ora	top.400.cn_cosmic	plx4720	0	330	0	330	0	330
CCLE	Barretina	ora	top.400.cn_cosmic	raf265	0	330	0	330	0	330
CCLE	Barretina	ora	top.400.cn_cosmic	sorafenib	3	327	0	330	0	330
CCLE	Barretina	ora	top.400.cn_cosmic	nvptae684	0	330	0	330	0	330
CCLE	Barretina	ora	top.400.cn_cosmic	tki258	17	313	0	330	0	330
CCLE	Barretina	ora	top.400.cn_cosmic	topotecan	7	323	2	328	0	330
CCLE	Barretina	ora	top.400.cn_cosmic	zd6474	0	330	0	330	0	330
CCLE	Garnett	ora	top.400.affymetrix_cgp	erlotinib	64	266	19	311	1	329
CCLE	Garnett	ora	top.400.affymetrix_cgp	sirolimus	0	330	0	330	0	330
CCLE	Garnett	ora	top.400.affymetrix_cgp	sunitinib	70	260	36	294	15	315
CCLE	Garnett	ora	top.400.affymetrix_cgp	pha665752	4	326	0	330	0	330
CCLE	Garnett	ora	top.400.affymetrix_cgp	mg132	60	270	18	312	7	323
CCLE	Garnett	ora	top.400.affymetrix_cgp	paclitaxel	0	330	0	330	0	330
CCLE	Garnett	ora	top.400.affymetrix_cgp	cyclopamine	18	312	0	330	0	330
CCLE	Garnett	ora	top.400.affymetrix_cgp	az628	8	322	1	329	0	330
CCLE	Garnett	ora	top.400.affymetrix_cgp	sorafenib	0	330	0	330	0	330
CCLE	Garnett	ora	top.400.affymetrix_cgp	tozasertib	0	330	0	330	0	330
CCLE	Garnett	ora	top.400.affymetrix_cgp	imatinib	26	304	6	324	3	327
CCLE	Garnett	ora	top.400.affymetrix_cgp	nvptae684	6	324	2	328	1	329
CCLE	Garnett	ora	top.400.affymetrix_cgp	crizotinib	44	286	11	319	3	327
CCLE	Garnett	ora	top.400.affymetrix_cgp	azd0530	27	303	1	329	1	329
CCLE	Garnett	ora	top.400.affymetrix_cgp	strityllcysteine	0	330	0	330	0	330
CCLE	Garnett	ora	top.400.affymetrix_cgp	zllnlecho	3	327	0	330	0	330
CCLE	Garnett	ora	top.400.affymetrix_cgp	dasatinib	97	233	42	288	14	316
CCLE	Garnett	ora	top.400.affymetrix_cgp	gnf2	54	276	9	321	1	329
CCLE	Garnett	ora	top.400.affymetrix_cgp	cgp60474	14	316	0	330	0	330
CCLE	Garnett	ora	top.400.affymetrix_cgp	cgp082996	3	327	0	330	0	330
CCLE	Garnett	ora	top.400.affymetrix_cgp	a770041	22	308	3	327	1	329
CCLE	Garnett	ora	top.400.affymetrix_cgp	wh4023	49	281	12	318	4	326
CCLE	Garnett	ora	top.400.affymetrix_cgp	wz184	7	323	0	330	0	330
CCLE	Garnett	ora	top.400.affymetrix_cgp	bi2536	1	329	0	330	0	330
CCLE	Garnett	ora	top.400.affymetrix_cgp	bms536924	16	314	2	328	0	330
CCLE	Garnett	ora	top.400.affymetrix_cgp	bms509744	1	329	0	330	0	330
CCLE	Garnett	ora	top.400.affymetrix_cgp	cmk	0	330	0	330	0	330
CCLE	Garnett	ora	top.400.affymetrix_cgp	pyrimethamine	35	295	3	327	0	330
CCLE	Garnett	ora	top.400.affymetrix_cgp	jw7521	21	309	2	328	0	330
CCLE	Garnett	ora	top.400.affymetrix_cgp	a443654	0	330	0	330	0	330
CCLE	Garnett	ora	top.400.affymetrix_cgp	gw843682x	0	330	0	330	0	330
CCLE	Garnett	ora	top.400.affymetrix_cgp	ms275	16	314	0	330	0	330
CCLE	Garnett	ora	top.400.affymetrix_cgp	parthenolide	1	329	0	330	0	330
CCLE	Garnett	ora	top.400.affymetrix_cgp	kin001135	0	330	0	330	0	330
CCLE	Garnett	ora	top.400.affymetrix_cgp	bortezomib	43	287	11	319	4	326
CCLE	Garnett	ora	top.400.affymetrix_cgp	xmd885	38	292	4	326	0	330
CCLE	Garnett	ora	top.400.affymetrix_cgp	roscovitine	0	330	0	330	0	330
CCLE	Garnett	ora	top.400.affymetrix_cgp	salubrinal	9	321	0	330	0	330
CCLE	Garnett	ora	top.400.affymetrix_cgp	lapatinib	104	226	54	276	20	310
CCLE	Garnett	ora	top.400.affymetrix_cgp	gsk269962a	8	322	3	327	2	328
CCLE	Garnett	ora	top.400.affymetrix_cgp	doxorubicin	2	328	1	329	0	330
CCLE	Garnett	ora	top.400.affymetrix_cgp	etoposide	13	317	0	330	0	330
CCLE	Garnett	ora	top.400.affymetrix_cgp	gemcitabine	19	311	1	329	0	330
CCLE	Garnett	ora	top.400.affymetrix_cgp	mitomycin	1	329	0	330	0	330
CCLE	Garnett	ora	top.400.affymetrix_cgp	vinorelbine	3	327	1	329	0	330
CCLE	Garnett	ora	top.400.affymetrix_cgp	nsc87877	0	330	0	330	0	330
CCLE	Garnett	ora	top.400.affymetrix_cgp	bicalutamide	118	212	46	284	10	320
CCLE	Garnett	ora	top.400.affymetrix_cgp	qs11	0	330	0	330	0	330
CCLE	Garnett	ora	top.400.affymetrix_cgp	midostaurin	63	267	23	307	9	321
CCLE	Garnett	ora	top.400.affymetrix_cgp	chir99021	19	311	0	330	0	330
CCLE	Garnett	ora	top.400.affymetrix_cgp	ap24534	26	304	6	324	1	329
CCLE	Garnett	ora	top.400.affymetrix_cgp	azd6482	27	303	5	325	2	328
CCLE	Garnett	ora	top.400.affymetrix_cgp	jnk9l	2	328	0	330	0	330
CCLE	Garnett	ora	top.400.affymetrix_cgp	pf562271	55	275	10	320	0	330
CCLE	Garnett	ora	top.400.affymetrix_cgp	dmog	57	273	7	323	0	330
CCLE	Garnett	ora	top.400.affymetrix_cgp	fti277	69	261	22	308	7	323
CCLE	Garnett	ora	top.400.affymetrix_cgp	shikonin	3	327	2	328	0	330
CCLE	Garnett	ora	top.400.affymetrix_cgp	aktinhibitorviii	21	309	7	323	2	328
CCLE	Garnett	ora	top.400.affymetrix_cgp	embelin	9	321	2	328	1	329
CCLE	Garnett	ora	top.400.affymetrix_cgp	fh535	91	239	30	300	10	320
CCLE	Garnett	ora	top.400.affymetrix_cgp	pac1	62	268	14	316	6	324
CCLE	Garnett	ora	top.400.affymetrix_cgp	ipa3	94	236	32	298	17	313
CCLE	Garnett	ora	top.400.affymetrix_cgp	gsk650394	0	330	0	330	0	330
CCLE	Garnett	ora	top.400.affymetrix_cgp	bay613606	58	272	17	313	11	319
CCLE	Garnett	ora	top.400.affymetrix_cgp	thapsigargin	0	330	0	330	0	330
CCLE	Garnett	ora	top.400.affymetrix_cgp	obatoclaxmesylate	18	312	3	327	1	329
CCLE	Garnett	ora	top.400.affymetrix_cgp	bms754807	60	270	21	309	4	326
CCLE	Garnett	ora	top.400.affymetrix_cgp	linsitinib	9	321	0	330	0	330
CCLE	Garnett	ora	top.400.affymetrix_cgp	bexarotene	11	319	1	329	0	330
CCLE	Garnett	ora	top.400.affymetrix_cgp	bleomycin	9	321	2	328	1	329
CCLE	Garnett	ora	top.400.affymetrix_cgp	lfma13	0	330	0	330	0	330
CCLE	Garnett	ora	top.400.affymetrix_cgp	nvpauy922	45	285	10	320	2	328
CCLE	Garnett	ora	top.400.affymetrix_cgp	bryostatin1	81	249	15	315	3	327
CCLE	Garnett	ora	top.400.affymetrix_cgp	pazopanib	9	321	2	328	2	328
CCLE	Garnett	ora	top.400.affymetrix_cgp	epothiloneb	13	317	3	327	0	330
CCLE	Garnett	ora	top.400.affymetrix_cgp	tipifarnibp1	5	325	0	330	0	330
CCLE	Garnett	ora	top.400.affymetrix_cgp	as601245	7	323	3	327	0	330
CCLE	Garnett	ora	top.400.affymetrix_cgp	metformin	6	324	1	329	0	330
CCLE	Garnett	ora	top.400.affymetrix_cgp	aicar	49	281	28	302	10	320
CCLE	Garnett	ora	top.400.affymetrix_cgp	sn38	89	241	24	306	7	323
CCLE	Garnett	ora	top.400.affymetrix_cgp	vinblastine	32	298	8	322	3	327
CCLE	Garnett	ora	top.400.affymetrix_cgp	cisplatin	16	314	5	325	0	330
CCLE	Garnett	ora	top.400.affymetrix_cgp	cytarabine	7	323	1	329	0	330
CCLE	Garnett	ora	top.400.affymetrix_cgp	docetaxel	7	323	0	330	0	330
CCLE	Garnett	ora	top.400.affymetrix_cgp	methotrexate	105	225	59	271	30	300
CCLE	Garnett	ora	top.400.affymetrix_cgp	atra	96	234	55	275	24	306
CCLE	Garnett	ora	top.400.affymetrix_cgp	gefitinib	56	274	24	306	12	318
CCLE	Garnett	ora	top.400.affymetrix_cgp	navitoclax	78	252	34	296	11	319
CCLE	Garnett	ora	top.400.affymetrix_cgp	vorinostat	78	252	30	300	9	321
CCLE	Garnett	ora	top.400.affymetrix_cgp	nilotinib	5	325	0	330	0	330
CCLE	Garnett	ora	top.400.affymetrix_cgp	rdea119	49	281	12	318	6	324
CCLE	Garnett	ora	top.400.affymetrix_cgp	ci1040	11	319	3	327	1	329
CCLE	Garnett	ora	top.400.affymetrix_cgp	temsirolimus	25	305	8	322	2	328
CCLE	Garnett	ora	top.400.affymetrix_cgp	olaparib	91	239	42	288	24	306
CCLE	Garnett	ora	top.400.affymetrix_cgp	abt888	38	292	13	317	1	329
CCLE	Garnett	ora	top.400.affymetrix_cgp	bosutinib	23	307	2	328	1	329
CCLE	Garnett	ora	top.400.affymetrix_cgp	lenalidomide	24	306	7	323	0	330
CCLE	Garnett	ora	top.400.affymetrix_cgp	axitinib	41	289	11	319	4	326
CCLE	Garnett	ora	top.400.affymetrix_cgp	azd7762	43	287	7	323	3	327
CCLE	Garnett	ora	top.400.affymetrix_cgp	gw441756	0	330	0	330	0	330
CCLE	Garnett	ora	top.400.affymetrix_cgp	cep701	41	289	2	328	1	329
CCLE	Garnett	ora	top.400.affymetrix_cgp	sb216763	4	326	0	330	0	330
CCLE	Garnett	ora	top.400.affymetrix_cgp	tanespimycin	95	235	28	302	3	327
CCLE	Garnett	ora	top.400.affymetrix_cgp	vx702	38	292	7	323	1	329
CCLE	Garnett	ora	top.400.affymetrix_cgp	amg706	2	328	0	330	0	330
CCLE	Garnett	ora	top.400.affymetrix_cgp	ku55933	0	330	0	330	0	330
CCLE	Garnett	ora	top.400.affymetrix_cgp	elesclomol	32	298	5	325	0	330
CCLE	Garnett	ora	top.400.affymetrix_cgp	bibw2992	70	260	18	312	5	325
CCLE	Garnett	ora	top.400.affymetrix_cgp	gdc0449	19	311	2	328	0	330
CCLE	Garnett	ora	top.400.affymetrix_cgp	plx4720	16	314	8	322	5	325
CCLE	Garnett	ora	top.400.affymetrix_cgp	bx795	59	271	17	313	4	326
CCLE	Garnett	ora	top.400.affymetrix_cgp	nu7441	16	314	1	329	0	330
CCLE	Garnett	ora	top.400.affymetrix_cgp	sl01011	70	260	14	316	1	329
CCLE	Garnett	ora	top.400.affymetrix_cgp	bid1870	28	302	2	328	0	330
CCLE	Garnett	ora	top.400.affymetrix_cgp	birb0796	0	330	0	330	0	330
CCLE	Garnett	ora	top.400.affymetrix_cgp	jnkinhibitorviii	4	326	0	330	0	330
CCLE	Garnett	ora	top.400.affymetrix_cgp	681640	61	269	15	315	4	326
CCLE	Garnett	ora	top.400.affymetrix_cgp	nutlin	24	306	1	329	0	330
CCLE	Garnett	ora	top.400.affymetrix_cgp	pd173074	66	264	19	311	4	326
CCLE	Garnett	ora	top.400.affymetrix_cgp	zm447439	52	278	13	317	2	328
CCLE	Garnett	ora	top.400.affymetrix_cgp	ro3306	1	329	0	330	0	330
CCLE	Garnett	ora	top.400.affymetrix_cgp	mk2206	1	329	0	330	0	330
CCLE	Garnett	ora	top.400.affymetrix_cgp	pd0332991	8	322	0	330	0	330
CCLE	Garnett	ora	top.400.affymetrix_cgp	bez235	16	314	4	326	4	326
CCLE	Garnett	ora	top.400.affymetrix_cgp	gdc0941	4	326	1	329	1	329
CCLE	Garnett	ora	top.400.affymetrix_cgp	azd8055	2	328	1	329	0	330
CCLE	Garnett	ora	top.400.affymetrix_cgp	pd0325901	94	236	24	306	10	320
CCLE	Garnett	ora	top.400.affymetrix_cgp	sb590885	46	284	10	320	4	326
CCLE	Garnett	ora	top.400.affymetrix_cgp	selumetinib	11	319	3	327	1	329
CCLE	Garnett	ora	top.400.affymetrix_cgp	wo2009093972	21	309	2	328	0	330
CCLE	Garnett	ora	top.400.affymetrix_cgp	cct007093	0	330	0	330	0	330
CCLE	Garnett	ora	top.400.affymetrix_cgp	eht1864	1	329	0	330	0	330
CCLE	Garnett	ora	top.400.affymetrix_cgp	bms708163	0	330	0	330	0	330
CCLE	Garnett	ora	top.400.affymetrix_cgp	pf4708671	0	330	0	330	0	330
CCLE	Garnett	ora	top.400.affymetrix_cgp	jnj26854165	15	315	0	330	0	330
CCLE	Garnett	ora	top.400.affymetrix_cgp	tw37	37	293	19	311	5	325
CCLE	Garnett	ora	top.400.affymetrix_cgp	cct018159	0	330	0	330	0	330
CCLE	Garnett	ora	top.400.affymetrix_cgp	ag014699	16	314	0	330	0	330
CCLE	Basu	ora	top.400.affymetrix_cgp	gallocatechin3monogallate	0	330	0	330	0	330
CCLE	Basu	ora	top.400.affymetrix_cgp	16betabromoandrosterone	0	330	0	330	0	330
CCLE	Basu	ora	top.400.affymetrix_cgp	1s3rrsl3	0	330	0	330	0	330
CCLE	Basu	ora	top.400.affymetrix_cgp	24dideoxydc45a2	0	330	0	330	0	330
CCLE	Basu	ora	top.400.affymetrix_cgp	3chlorolalanine	0	330	0	330	0	330
CCLE	Basu	ora	top.400.affymetrix_cgp	4methylfasudil	1	329	0	330	0	330
CCLE	Basu	ora	top.400.affymetrix_cgp	aacocf3	0	330	0	330	0	330
CCLE	Basu	ora	top.400.affymetrix_cgp	abt737	1	329	0	330	0	330
CCLE	Basu	ora	top.400.affymetrix_cgp	abt751	2	328	0	330	0	330
CCLE	Basu	ora	top.400.affymetrix_cgp	ac55649	6	324	0	330	0	330
CCLE	Basu	ora	top.400.affymetrix_cgp	agk2	0	330	0	330	0	330
CCLE	Basu	ora	top.400.affymetrix_cgp	am580	1	329	0	330	0	330
CCLE	Basu	ora	top.400.affymetrix_cgp	atra	0	330	0	330	0	330
CCLE	Basu	ora	top.400.affymetrix_cgp	austocystind	1	329	1	329	1	329
CCLE	Basu	ora	top.400.affymetrix_cgp	avrainvillamide	0	330	0	330	0	330
CCLE	Basu	ora	top.400.affymetrix_cgp	azd7545	1	329	0	330	0	330
CCLE	Basu	ora	top.400.affymetrix_cgp	batimastat	1	329	0	330	0	330
CCLE	Basu	ora	top.400.affymetrix_cgp	baxchannelblocker	0	330	0	330	0	330
CCLE	Basu	ora	top.400.affymetrix_cgp	bec	0	330	0	330	0	330
CCLE	Basu	ora	top.400.affymetrix_cgp	bez235	0	330	0	330	0	330
CCLE	Basu	ora	top.400.affymetrix_cgp	bi2536	1	329	1	329	0	330
CCLE	Basu	ora	top.400.affymetrix_cgp	bibr1532	0	330	0	330	0	330
CCLE	Basu	ora	top.400.affymetrix_cgp	bistramidea	0	330	0	330	0	330
CCLE	Basu	ora	top.400.affymetrix_cgp	bix01294	0	330	0	330	0	330
CCLE	Basu	ora	top.400.affymetrix_cgp	blebbistatin	0	330	0	330	0	330
CCLE	Basu	ora	top.400.affymetrix_cgp	bml259	1	329	1	329	0	330
CCLE	Basu	ora	top.400.affymetrix_cgp	bms536924	1	329	0	330	0	330
CCLE	Basu	ora	top.400.affymetrix_cgp	bms754807	0	330	0	330	0	330
CCLE	Basu	ora	top.400.affymetrix_cgp	bortezomib	0	330	0	330	0	330
CCLE	Basu	ora	top.400.affymetrix_cgp	brd1429	0	330	0	330	0	330
CCLE	Basu	ora	top.400.affymetrix_cgp	brd1812	0	330	0	330	0	330
CCLE	Basu	ora	top.400.affymetrix_cgp	brd4132	1	329	0	330	0	330
CCLE	Basu	ora	top.400.affymetrix_cgp	brd4354	0	330	0	330	0	330
CCLE	Basu	ora	top.400.affymetrix_cgp	brd4770	0	330	0	330	0	330
CCLE	Basu	ora	top.400.affymetrix_cgp	brd55319	1	329	0	330	0	330
CCLE	Basu	ora	top.400.affymetrix_cgp	brd6340	0	330	0	330	0	330
CCLE	Basu	ora	top.400.affymetrix_cgp	brd63610	0	330	0	330	0	330
CCLE	Basu	ora	top.400.affymetrix_cgp	brd6368	0	330	0	330	0	330
CCLE	Basu	ora	top.400.affymetrix_cgp	brd7137	1	329	0	330	0	330
CCLE	Basu	ora	top.400.affymetrix_cgp	brd8958	2	328	0	330	0	330
CCLE	Basu	ora	top.400.affymetrix_cgp	brd9876	0	330	0	330	0	330
CCLE	Basu	ora	top.400.affymetrix_cgp	brefeldina	0	330	0	330	0	330
CCLE	Basu	ora	top.400.affymetrix_cgp	bx795	0	330	0	330	0	330
CCLE	Basu	ora	top.400.affymetrix_cgp	capsaicin	1	329	0	330	0	330
CCLE	Basu	ora	top.400.affymetrix_cgp	cd1530	1	329	0	330	0	330
CCLE	Basu	ora	top.400.affymetrix_cgp	cd437	3	327	0	330	0	330
CCLE	Basu	ora	top.400.affymetrix_cgp	cerulenin	0	330	0	330	0	330
CCLE	Basu	ora	top.400.affymetrix_cgp	chaetocin	0	330	0	330	0	330
CCLE	Basu	ora	top.400.affymetrix_cgp	chembl1222381	0	330	0	330	0	330
CCLE	Basu	ora	top.400.affymetrix_cgp	chembl399379	0	330	0	330	0	330
CCLE	Basu	ora	top.400.affymetrix_cgp	chir99021	0	330	0	330	0	330
CCLE	Basu	ora	top.400.affymetrix_cgp	chm1	0	330	0	330	0	330
CCLE	Basu	ora	top.400.affymetrix_cgp	ciclosporin	0	330	0	330	0	330
CCLE	Basu	ora	top.400.affymetrix_cgp	cil41	0	330	0	330	0	330
CCLE	Basu	ora	top.400.affymetrix_cgp	cil55a	0	330	0	330	0	330
CCLE	Basu	ora	top.400.affymetrix_cgp	cil56	0	330	0	330	0	330
CCLE	Basu	ora	top.400.affymetrix_cgp	cil70	1	329	0	330	0	330
CCLE	Basu	ora	top.400.affymetrix_cgp	compound10b	0	330	0	330	0	330
CCLE	Basu	ora	top.400.affymetrix_cgp	compound110	0	330	0	330	0	330
CCLE	Basu	ora	top.400.affymetrix_cgp	compound1541a	0	330	0	330	0	330
CCLE	Basu	ora	top.400.affymetrix_cgp	compound23citrate	0	330	0	330	0	330
CCLE	Basu	ora	top.400.affymetrix_cgp	compound44	0	330	0	330	0	330
CCLE	Basu	ora	top.400.affymetrix_cgp	compound7dcis	1	329	0	330	0	330
CCLE	Basu	ora	top.400.affymetrix_cgp	curcumin	0	330	0	330	0	330
CCLE	Basu	ora	top.400.affymetrix_cgp	cyanoquinoline11	0	330	0	330	0	330
CCLE	Basu	ora	top.400.affymetrix_cgp	cyt997	0	330	0	330	0	330
CCLE	Basu	ora	top.400.affymetrix_cgp	cytochalasinb	0	330	0	330	0	330
CCLE	Basu	ora	top.400.affymetrix_cgp	dc45a2	0	330	0	330	0	330
CCLE	Basu	ora	top.400.affymetrix_cgp	dexamethasone	3	327	0	330	0	330
CCLE	Basu	ora	top.400.affymetrix_cgp	elcpk	0	330	0	330	0	330
CCLE	Basu	ora	top.400.affymetrix_cgp	erastin	0	330	0	330	0	330
CCLE	Basu	ora	top.400.affymetrix_cgp	etoposide	0	330	0	330	0	330
CCLE	Basu	ora	top.400.affymetrix_cgp	fatostatin	1	329	0	330	0	330
CCLE	Basu	ora	top.400.affymetrix_cgp	fk866	0	330	0	330	0	330
CCLE	Basu	ora	top.400.affymetrix_cgp	fqi1	0	330	0	330	0	330
CCLE	Basu	ora	top.400.affymetrix_cgp	fqi2	0	330	0	330	0	330
CCLE	Basu	ora	top.400.affymetrix_cgp	fumagillol	0	330	0	330	0	330
CCLE	Basu	ora	top.400.affymetrix_cgp	fumonisinb1	0	330	0	330	0	330
CCLE	Basu	ora	top.400.affymetrix_cgp	gemcitabine	4	326	1	329	0	330
CCLE	Basu	ora	top.400.affymetrix_cgp	gmx1778	0	330	0	330	0	330
CCLE	Basu	ora	top.400.affymetrix_cgp	gossypol	0	330	0	330	0	330
CCLE	Basu	ora	top.400.affymetrix_cgp	gw405833	0	330	0	330	0	330
CCLE	Basu	ora	top.400.affymetrix_cgp	gw843682x	0	330	0	330	0	330
CCLE	Basu	ora	top.400.affymetrix_cgp	idarubicin	0	330	0	330	0	330
CCLE	Basu	ora	top.400.affymetrix_cgp	indisulam	0	330	0	330	0	330
CCLE	Basu	ora	top.400.affymetrix_cgp	isoevodiamine	0	330	0	330	0	330
CCLE	Basu	ora	top.400.affymetrix_cgp	itraconazole	0	330	0	330	0	330
CCLE	Basu	ora	top.400.affymetrix_cgp	jq1	2	328	1	329	0	330
CCLE	Basu	ora	top.400.affymetrix_cgp	kahalalidef	2	328	0	330	0	330
CCLE	Basu	ora	top.400.affymetrix_cgp	kinetinriboside	3	327	0	330	0	330
CCLE	Basu	ora	top.400.affymetrix_cgp	ko143	0	330	0	330	0	330
CCLE	Basu	ora	top.400.affymetrix_cgp	l685458	1	329	0	330	0	330
CCLE	Basu	ora	top.400.affymetrix_cgp	ldn193189	0	330	0	330	0	330
CCLE	Basu	ora	top.400.affymetrix_cgp	le135	0	330	0	330	0	330
CCLE	Basu	ora	top.400.affymetrix_cgp	leucascandrolidea	0	330	0	330	0	330
CCLE	Basu	ora	top.400.affymetrix_cgp	linsitinib	0	330	0	330	0	330
CCLE	Basu	ora	top.400.affymetrix_cgp	lovastatinacid	0	330	0	330	0	330
CCLE	Basu	ora	top.400.affymetrix_cgp	ly2183240	0	330	0	330	0	330
CCLE	Basu	ora	top.400.affymetrix_cgp	manumycina	2	328	0	330	0	330
CCLE	Basu	ora	top.400.affymetrix_cgp	merck60	0	330	0	330	0	330
CCLE	Basu	ora	top.400.affymetrix_cgp	mk1775	0	330	0	330	0	330
CCLE	Basu	ora	top.400.affymetrix_cgp	mk591	0	330	0	330	0	330
CCLE	Basu	ora	top.400.affymetrix_cgp	ml006	0	330	0	330	0	330
CCLE	Basu	ora	top.400.affymetrix_cgp	ml030	0	330	0	330	0	330
CCLE	Basu	ora	top.400.affymetrix_cgp	ml162	0	330	0	330	0	330
CCLE	Basu	ora	top.400.affymetrix_cgp	ml203	0	330	0	330	0	330
CCLE	Basu	ora	top.400.affymetrix_cgp	ml210	0	330	0	330	0	330
CCLE	Basu	ora	top.400.affymetrix_cgp	ml214	0	330	0	330	0	330
CCLE	Basu	ora	top.400.affymetrix_cgp	mln4924	0	330	0	330	0	330
CCLE	Basu	ora	top.400.affymetrix_cgp	mst312	3	327	0	330	0	330
CCLE	Basu	ora	top.400.affymetrix_cgp	n9isopropylolomoucine	0	330	0	330	0	330
CCLE	Basu	ora	top.400.affymetrix_cgp	nakiterpiosin	0	330	0	330	0	330
CCLE	Basu	ora	top.400.affymetrix_cgp	navitoclax	5	325	0	330	0	330
CCLE	Basu	ora	top.400.affymetrix_cgp	necrostatin1	1	329	0	330	0	330
CCLE	Basu	ora	top.400.affymetrix_cgp	neopeltolide	0	330	0	330	0	330
CCLE	Basu	ora	top.400.affymetrix_cgp	neratinib	2	328	0	330	0	330
CCLE	Basu	ora	top.400.affymetrix_cgp	npc26	0	330	0	330	0	330
CCLE	Basu	ora	top.400.affymetrix_cgp	nsc74859	1	329	0	330	0	330
CCLE	Basu	ora	top.400.affymetrix_cgp	nsc23766	1	329	0	330	0	330
CCLE	Basu	ora	top.400.affymetrix_cgp	nsc632839	0	330	0	330	0	330
CCLE	Basu	ora	top.400.affymetrix_cgp	nsc95397	6	324	2	328	0	330
CCLE	Basu	ora	top.400.affymetrix_cgp	nutlin	1	329	0	330	0	330
CCLE	Basu	ora	top.400.affymetrix_cgp	nvpauy922	0	330	0	330	0	330
CCLE	Basu	ora	top.400.affymetrix_cgp	olaparib	0	330	0	330	0	330
CCLE	Basu	ora	top.400.affymetrix_cgp	oligomycina	0	330	0	330	0	330
CCLE	Basu	ora	top.400.affymetrix_cgp	osw1	0	330	0	330	0	330
CCLE	Basu	ora	top.400.affymetrix_cgp	p0850	0	330	0	330	0	330
CCLE	Basu	ora	top.400.affymetrix_cgp	pac1	0	330	0	330	0	330
CCLE	Basu	ora	top.400.affymetrix_cgp	parbendazole	0	330	0	330	0	330
CCLE	Basu	ora	top.400.affymetrix_cgp	parthenolide	0	330	0	330	0	330
CCLE	Basu	ora	top.400.affymetrix_cgp	pdmp	0	330	0	330	0	330
CCLE	Basu	ora	top.400.affymetrix_cgp	pemetrexed	0	330	0	330	0	330
CCLE	Basu	ora	top.400.affymetrix_cgp	penfluridol	0	330	0	330	0	330
CCLE	Basu	ora	top.400.affymetrix_cgp	pf750	0	330	0	330	0	330
CCLE	Basu	ora	top.400.affymetrix_cgp	pi103	0	330	0	330	0	330
CCLE	Basu	ora	top.400.affymetrix_cgp	pifithrinalpha	0	330	0	330	0	330
CCLE	Basu	ora	top.400.affymetrix_cgp	pifithrinmu	0	330	0	330	0	330
CCLE	Basu	ora	top.400.affymetrix_cgp	pik75	0	330	0	330	0	330
CCLE	Basu	ora	top.400.affymetrix_cgp	piperlongumine	0	330	0	330	0	330
CCLE	Basu	ora	top.400.affymetrix_cgp	pk11195	0	330	0	330	0	330
CCLE	Basu	ora	top.400.affymetrix_cgp	pluripotin	3	327	0	330	0	330
CCLE	Basu	ora	top.400.affymetrix_cgp	pnu74654	1	329	0	330	0	330
CCLE	Basu	ora	top.400.affymetrix_cgp	pp30	0	330	0	330	0	330
CCLE	Basu	ora	top.400.affymetrix_cgp	prima1	0	330	0	330	0	330
CCLE	Basu	ora	top.400.affymetrix_cgp	prima1met	0	330	0	330	0	330
CCLE	Basu	ora	top.400.affymetrix_cgp	prl3inhibitori	0	330	0	330	0	330
CCLE	Basu	ora	top.400.affymetrix_cgp	purmorphamine	0	330	0	330	0	330
CCLE	Basu	ora	top.400.affymetrix_cgp	px12	0	330	0	330	0	330
CCLE	Basu	ora	top.400.affymetrix_cgp	pyrviniumpamoate	4	326	0	330	0	330
CCLE	Basu	ora	top.400.affymetrix_cgp	qs11	1	329	0	330	0	330
CCLE	Basu	ora	top.400.affymetrix_cgp	quinoclamine	0	330	0	330	0	330
CCLE	Basu	ora	top.400.affymetrix_cgp	rita	1	329	0	330	0	330
CCLE	Basu	ora	top.400.affymetrix_cgp	ro281675	0	330	0	330	0	330
CCLE	Basu	ora	top.400.affymetrix_cgp	rotenone	1	329	0	330	0	330
CCLE	Basu	ora	top.400.affymetrix_cgp	salermide	1	329	0	330	0	330
CCLE	Basu	ora	top.400.affymetrix_cgp	sb225002	4	326	0	330	0	330
CCLE	Basu	ora	top.400.affymetrix_cgp	sch529074	0	330	0	330	0	330
CCLE	Basu	ora	top.400.affymetrix_cgp	selumetinib	0	330	0	330	0	330
CCLE	Basu	ora	top.400.affymetrix_cgp	serdemetan	0	330	0	330	0	330
CCLE	Basu	ora	top.400.affymetrix_cgp	sid26681509	0	330	0	330	0	330
CCLE	Basu	ora	top.400.affymetrix_cgp	simvastatin	0	330	0	330	0	330
CCLE	Basu	ora	top.400.affymetrix_cgp	sirolimus	0	330	0	330	0	330
CCLE	Basu	ora	top.400.affymetrix_cgp	skiii	0	330	0	330	0	330
CCLE	Basu	ora	top.400.affymetrix_cgp	sn38	0	330	0	330	0	330
CCLE	Basu	ora	top.400.affymetrix_cgp	snx2112	0	330	0	330	0	330
CCLE	Basu	ora	top.400.affymetrix_cgp	sparfosicacid	0	330	0	330	0	330
CCLE	Basu	ora	top.400.affymetrix_cgp	srii138a	0	330	0	330	0	330
CCLE	Basu	ora	top.400.affymetrix_cgp	t5345967	0	330	0	330	0	330
CCLE	Basu	ora	top.400.affymetrix_cgp	tamatinib	0	330	0	330	0	330
CCLE	Basu	ora	top.400.affymetrix_cgp	tamoxifen	0	330	0	330	0	330
CCLE	Basu	ora	top.400.affymetrix_cgp	tanespimycin	0	330	0	330	0	330
CCLE	Basu	ora	top.400.affymetrix_cgp	teniposide	0	330	0	330	0	330
CCLE	Basu	ora	top.400.affymetrix_cgp	tg101348	0	330	0	330	0	330
CCLE	Basu	ora	top.400.affymetrix_cgp	tgx115	0	330	0	330	0	330
CCLE	Basu	ora	top.400.affymetrix_cgp	tipifarnibp1	0	330	0	330	0	330
CCLE	Basu	ora	top.400.affymetrix_cgp	tipifarnibp2	0	330	0	330	0	330
CCLE	Basu	ora	top.400.affymetrix_cgp	tivozanib	0	330	0	330	0	330
CCLE	Basu	ora	top.400.affymetrix_cgp	tosedostat	0	330	0	330	0	330
CCLE	Basu	ora	top.400.affymetrix_cgp	tozasertib	0	330	0	330	0	330
CCLE	Basu	ora	top.400.affymetrix_cgp	triacsinc	0	330	0	330	0	330
CCLE	Basu	ora	top.400.affymetrix_cgp	triptolide	0	330	0	330	0	330
CCLE	Basu	ora	top.400.affymetrix_cgp	ttnbp	0	330	0	330	0	330
CCLE	Basu	ora	top.400.affymetrix_cgp	tw37	0	330	0	330	0	330
CCLE	Basu	ora	top.400.affymetrix_cgp	tyrphostinag1478	0	330	0	330	0	330
CCLE	Basu	ora	top.400.affymetrix_cgp	ubistatinb	3	327	0	330	0	330
CCLE	Basu	ora	top.400.affymetrix_cgp	unc0638	0	330	0	330	0	330
CCLE	Basu	ora	top.400.affymetrix_cgp	ursolicacid	0	330	0	330	0	330
CCLE	Basu	ora	top.400.affymetrix_cgp	valdecoxib	0	330	0	330	0	330
CCLE	Basu	ora	top.400.affymetrix_cgp	ver155008	0	330	0	330	0	330
CCLE	Basu	ora	top.400.affymetrix_cgp	vorinostat	0	330	0	330	0	330
CCLE	Basu	ora	top.400.affymetrix_cgp	wt161	1	329	1	329	0	330
CCLE	Basu	ora	top.400.affymetrix_cgp	ym155	1	329	0	330	0	330
CCLE	Basu	ora	top.400.affymetrix_cgp	zebularine	0	330	0	330	0	330
CCLE	Basu	ora	top.400.affymetrix_cgp	zm336372	0	330	0	330	0	330
CCLE	Barretina	ora	top.400.affymetrix_cgp	tanespimycin	9	321	0	330	0	330
CCLE	Barretina	ora	top.400.affymetrix_cgp	aew541	3	327	0	330	0	330
CCLE	Barretina	ora	top.400.affymetrix_cgp	azd0530	25	305	10	320	1	329
CCLE	Barretina	ora	top.400.affymetrix_cgp	selumetinib	10	320	3	327	0	330
CCLE	Barretina	ora	top.400.affymetrix_cgp	erlotinib	50	280	21	309	2	328
CCLE	Barretina	ora	top.400.affymetrix_cgp	irinotecan	3	327	0	330	0	330
CCLE	Barretina	ora	top.400.affymetrix_cgp	l685458	4	326	0	330	0	330
CCLE	Barretina	ora	top.400.affymetrix_cgp	lapatinib	58	272	20	310	6	324
CCLE	Barretina	ora	top.400.affymetrix_cgp	lbw242	0	330	0	330	0	330
CCLE	Barretina	ora	top.400.affymetrix_cgp	nilotinib	0	330	0	330	0	330
CCLE	Barretina	ora	top.400.affymetrix_cgp	nutlin	0	330	0	330	0	330
CCLE	Barretina	ora	top.400.affymetrix_cgp	paclitaxel	1	329	0	330	0	330
CCLE	Barretina	ora	top.400.affymetrix_cgp	panobinostat	19	311	3	327	0	330
CCLE	Barretina	ora	top.400.affymetrix_cgp	pd0325901	32	298	4	326	0	330
CCLE	Barretina	ora	top.400.affymetrix_cgp	pd0332991	8	322	0	330	0	330
CCLE	Barretina	ora	top.400.affymetrix_cgp	crizotinib	2	328	0	330	0	330
CCLE	Barretina	ora	top.400.affymetrix_cgp	pha665752	0	330	0	330	0	330
CCLE	Barretina	ora	top.400.affymetrix_cgp	plx4720	2	328	0	330	0	330
CCLE	Barretina	ora	top.400.affymetrix_cgp	raf265	2	328	0	330	0	330
CCLE	Barretina	ora	top.400.affymetrix_cgp	sorafenib	0	330	0	330	0	330
CCLE	Barretina	ora	top.400.affymetrix_cgp	nvptae684	0	330	0	330	0	330
CCLE	Barretina	ora	top.400.affymetrix_cgp	tki258	0	330	0	330	0	330
CCLE	Barretina	ora	top.400.affymetrix_cgp	topotecan	35	295	1	329	1	329
CCLE	Barretina	ora	top.400.affymetrix_cgp	zd6474	16	314	3	327	0	330
CCLE	Garnett	ora	top.400.affymetrix_ccle	erlotinib	31	299	2	328	0	330
CCLE	Garnett	ora	top.400.affymetrix_ccle	sirolimus	3	327	1	329	0	330
CCLE	Garnett	ora	top.400.affymetrix_ccle	sunitinib	88	242	40	290	9	321
CCLE	Garnett	ora	top.400.affymetrix_ccle	pha665752	0	330	0	330	0	330
CCLE	Garnett	ora	top.400.affymetrix_ccle	mg132	21	309	0	330	0	330
CCLE	Garnett	ora	top.400.affymetrix_ccle	paclitaxel	2	328	0	330	0	330
CCLE	Garnett	ora	top.400.affymetrix_ccle	cyclopamine	6	324	0	330	0	330
CCLE	Garnett	ora	top.400.affymetrix_ccle	az628	22	308	1	329	0	330
CCLE	Garnett	ora	top.400.affymetrix_ccle	sorafenib	0	330	0	330	0	330
CCLE	Garnett	ora	top.400.affymetrix_ccle	tozasertib	0	330	0	330	0	330
CCLE	Garnett	ora	top.400.affymetrix_ccle	imatinib	12	318	1	329	0	330
CCLE	Garnett	ora	top.400.affymetrix_ccle	nvptae684	0	330	0	330	0	330
CCLE	Garnett	ora	top.400.affymetrix_ccle	crizotinib	5	325	0	330	0	330
CCLE	Garnett	ora	top.400.affymetrix_ccle	azd0530	29	301	3	327	0	330
CCLE	Garnett	ora	top.400.affymetrix_ccle	strityllcysteine	1	329	0	330	0	330
CCLE	Garnett	ora	top.400.affymetrix_ccle	zllnlecho	5	325	0	330	0	330
CCLE	Garnett	ora	top.400.affymetrix_ccle	dasatinib	69	261	36	294	12	318
CCLE	Garnett	ora	top.400.affymetrix_ccle	gnf2	20	310	0	330	0	330
CCLE	Garnett	ora	top.400.affymetrix_ccle	cgp60474	10	320	0	330	0	330
CCLE	Garnett	ora	top.400.affymetrix_ccle	cgp082996	2	328	0	330	0	330
CCLE	Garnett	ora	top.400.affymetrix_ccle	a770041	14	316	0	330	0	330
CCLE	Garnett	ora	top.400.affymetrix_ccle	wh4023	31	299	6	324	1	329
CCLE	Garnett	ora	top.400.affymetrix_ccle	wz184	5	325	0	330	0	330
CCLE	Garnett	ora	top.400.affymetrix_ccle	bi2536	0	330	0	330	0	330
CCLE	Garnett	ora	top.400.affymetrix_ccle	bms536924	27	303	6	324	0	330
CCLE	Garnett	ora	top.400.affymetrix_ccle	bms509744	0	330	0	330	0	330
CCLE	Garnett	ora	top.400.affymetrix_ccle	cmk	0	330	0	330	0	330
CCLE	Garnett	ora	top.400.affymetrix_ccle	pyrimethamine	4	326	0	330	0	330
CCLE	Garnett	ora	top.400.affymetrix_ccle	jw7521	14	316	1	329	0	330
CCLE	Garnett	ora	top.400.affymetrix_ccle	a443654	0	330	0	330	0	330
CCLE	Garnett	ora	top.400.affymetrix_ccle	gw843682x	2	328	0	330	0	330
CCLE	Garnett	ora	top.400.affymetrix_ccle	ms275	16	314	1	329	0	330
CCLE	Garnett	ora	top.400.affymetrix_ccle	parthenolide	0	330	0	330	0	330
CCLE	Garnett	ora	top.400.affymetrix_ccle	kin001135	40	290	11	319	0	330
CCLE	Garnett	ora	top.400.affymetrix_ccle	bortezomib	20	310	3	327	0	330
CCLE	Garnett	ora	top.400.affymetrix_ccle	xmd885	44	286	13	317	0	330
CCLE	Garnett	ora	top.400.affymetrix_ccle	roscovitine	1	329	0	330	0	330
CCLE	Garnett	ora	top.400.affymetrix_ccle	salubrinal	12	318	0	330	0	330
CCLE	Garnett	ora	top.400.affymetrix_ccle	lapatinib	92	238	33	297	13	317
CCLE	Garnett	ora	top.400.affymetrix_ccle	gsk269962a	73	257	24	306	3	327
CCLE	Garnett	ora	top.400.affymetrix_ccle	doxorubicin	12	318	1	329	0	330
CCLE	Garnett	ora	top.400.affymetrix_ccle	etoposide	12	318	2	328	0	330
CCLE	Garnett	ora	top.400.affymetrix_ccle	gemcitabine	6	324	0	330	0	330
CCLE	Garnett	ora	top.400.affymetrix_ccle	mitomycin	15	315	0	330	0	330
CCLE	Garnett	ora	top.400.affymetrix_ccle	vinorelbine	26	304	3	327	0	330
CCLE	Garnett	ora	top.400.affymetrix_ccle	nsc87877	0	330	0	330	0	330
CCLE	Garnett	ora	top.400.affymetrix_ccle	bicalutamide	126	204	59	271	22	308
CCLE	Garnett	ora	top.400.affymetrix_ccle	qs11	0	330	0	330	0	330
CCLE	Garnett	ora	top.400.affymetrix_ccle	midostaurin	65	265	28	302	10	320
CCLE	Garnett	ora	top.400.affymetrix_ccle	chir99021	31	299	8	322	1	329
CCLE	Garnett	ora	top.400.affymetrix_ccle	ap24534	31	299	3	327	2	328
CCLE	Garnett	ora	top.400.affymetrix_ccle	azd6482	43	287	14	316	6	324
CCLE	Garnett	ora	top.400.affymetrix_ccle	jnk9l	9	321	0	330	0	330
CCLE	Garnett	ora	top.400.affymetrix_ccle	pf562271	78	252	25	305	14	316
CCLE	Garnett	ora	top.400.affymetrix_ccle	dmog	82	248	33	297	14	316
CCLE	Garnett	ora	top.400.affymetrix_ccle	fti277	78	252	42	288	18	312
CCLE	Garnett	ora	top.400.affymetrix_ccle	shikonin	10	320	2	328	0	330
CCLE	Garnett	ora	top.400.affymetrix_ccle	aktinhibitorviii	66	264	14	316	1	329
CCLE	Garnett	ora	top.400.affymetrix_ccle	embelin	33	297	13	317	0	330
CCLE	Garnett	ora	top.400.affymetrix_ccle	fh535	91	239	22	308	5	325
CCLE	Garnett	ora	top.400.affymetrix_ccle	pac1	23	307	5	325	0	330
CCLE	Garnett	ora	top.400.affymetrix_ccle	ipa3	64	266	26	304	8	322
CCLE	Garnett	ora	top.400.affymetrix_ccle	gsk650394	0	330	0	330	0	330
CCLE	Garnett	ora	top.400.affymetrix_ccle	bay613606	41	289	10	320	3	327
CCLE	Garnett	ora	top.400.affymetrix_ccle	thapsigargin	5	325	0	330	0	330
CCLE	Garnett	ora	top.400.affymetrix_ccle	obatoclaxmesylate	50	280	14	316	8	322
CCLE	Garnett	ora	top.400.affymetrix_ccle	bms754807	46	284	13	317	3	327
CCLE	Garnett	ora	top.400.affymetrix_ccle	linsitinib	8	322	0	330	0	330
CCLE	Garnett	ora	top.400.affymetrix_ccle	bexarotene	14	316	6	324	3	327
CCLE	Garnett	ora	top.400.affymetrix_ccle	bleomycin	45	285	14	316	2	328
CCLE	Garnett	ora	top.400.affymetrix_ccle	lfma13	12	318	0	330	0	330
CCLE	Garnett	ora	top.400.affymetrix_ccle	nvpauy922	55	275	28	302	13	317
CCLE	Garnett	ora	top.400.affymetrix_ccle	bryostatin1	87	243	16	314	5	325
CCLE	Garnett	ora	top.400.affymetrix_ccle	pazopanib	23	307	4	326	1	329
CCLE	Garnett	ora	top.400.affymetrix_ccle	epothiloneb	42	288	18	312	5	325
CCLE	Garnett	ora	top.400.affymetrix_ccle	tipifarnibp1	23	307	2	328	0	330
CCLE	Garnett	ora	top.400.affymetrix_ccle	as601245	44	286	7	323	0	330
CCLE	Garnett	ora	top.400.affymetrix_ccle	metformin	12	318	1	329	0	330
CCLE	Garnett	ora	top.400.affymetrix_ccle	aicar	66	264	19	311	8	322
CCLE	Garnett	ora	top.400.affymetrix_ccle	sn38	81	249	27	303	5	325
CCLE	Garnett	ora	top.400.affymetrix_ccle	vinblastine	65	265	17	313	4	326
CCLE	Garnett	ora	top.400.affymetrix_ccle	cisplatin	4	326	2	328	1	329
CCLE	Garnett	ora	top.400.affymetrix_ccle	cytarabine	6	324	2	328	1	329
CCLE	Garnett	ora	top.400.affymetrix_ccle	docetaxel	33	297	9	321	5	325
CCLE	Garnett	ora	top.400.affymetrix_ccle	methotrexate	96	234	43	287	19	311
CCLE	Garnett	ora	top.400.affymetrix_ccle	atra	97	233	39	291	14	316
CCLE	Garnett	ora	top.400.affymetrix_ccle	gefitinib	43	287	12	318	1	329
CCLE	Garnett	ora	top.400.affymetrix_ccle	navitoclax	56	274	4	326	3	327
CCLE	Garnett	ora	top.400.affymetrix_ccle	vorinostat	81	249	27	303	6	324
CCLE	Garnett	ora	top.400.affymetrix_ccle	nilotinib	8	322	0	330	0	330
CCLE	Garnett	ora	top.400.affymetrix_ccle	rdea119	51	279	19	311	6	324
CCLE	Garnett	ora	top.400.affymetrix_ccle	ci1040	16	314	2	328	0	330
CCLE	Garnett	ora	top.400.affymetrix_ccle	temsirolimus	64	266	26	304	7	323
CCLE	Garnett	ora	top.400.affymetrix_ccle	olaparib	96	234	54	276	27	303
CCLE	Garnett	ora	top.400.affymetrix_ccle	abt888	40	290	6	324	3	327
CCLE	Garnett	ora	top.400.affymetrix_ccle	bosutinib	22	308	0	330	0	330
CCLE	Garnett	ora	top.400.affymetrix_ccle	lenalidomide	11	319	2	328	0	330
CCLE	Garnett	ora	top.400.affymetrix_ccle	axitinib	53	277	16	314	0	330
CCLE	Garnett	ora	top.400.affymetrix_ccle	azd7762	21	309	6	324	2	328
CCLE	Garnett	ora	top.400.affymetrix_ccle	gw441756	0	330	0	330	0	330
CCLE	Garnett	ora	top.400.affymetrix_ccle	cep701	76	254	18	312	4	326
CCLE	Garnett	ora	top.400.affymetrix_ccle	sb216763	21	309	0	330	0	330
CCLE	Garnett	ora	top.400.affymetrix_ccle	tanespimycin	68	262	18	312	6	324
CCLE	Garnett	ora	top.400.affymetrix_ccle	vx702	60	270	4	326	0	330
CCLE	Garnett	ora	top.400.affymetrix_ccle	amg706	0	330	0	330	0	330
CCLE	Garnett	ora	top.400.affymetrix_ccle	ku55933	0	330	0	330	0	330
CCLE	Garnett	ora	top.400.affymetrix_ccle	elesclomol	45	285	8	322	6	324
CCLE	Garnett	ora	top.400.affymetrix_ccle	bibw2992	69	261	9	321	3	327
CCLE	Garnett	ora	top.400.affymetrix_ccle	gdc0449	34	296	11	319	0	330
CCLE	Garnett	ora	top.400.affymetrix_ccle	plx4720	25	305	2	328	1	329
CCLE	Garnett	ora	top.400.affymetrix_ccle	bx795	83	247	38	292	15	315
CCLE	Garnett	ora	top.400.affymetrix_ccle	nu7441	0	330	0	330	0	330
CCLE	Garnett	ora	top.400.affymetrix_ccle	sl01011	40	290	4	326	0	330
CCLE	Garnett	ora	top.400.affymetrix_ccle	bid1870	38	292	0	330	0	330
CCLE	Garnett	ora	top.400.affymetrix_ccle	birb0796	0	330	0	330	0	330
CCLE	Garnett	ora	top.400.affymetrix_ccle	jnkinhibitorviii	0	330	0	330	0	330
CCLE	Garnett	ora	top.400.affymetrix_ccle	681640	57	273	6	324	3	327
CCLE	Garnett	ora	top.400.affymetrix_ccle	nutlin	0	330	0	330	0	330
CCLE	Garnett	ora	top.400.affymetrix_ccle	pd173074	68	262	18	312	7	323
CCLE	Garnett	ora	top.400.affymetrix_ccle	zm447439	81	249	1	329	1	329
CCLE	Garnett	ora	top.400.affymetrix_ccle	ro3306	1	329	0	330	0	330
CCLE	Garnett	ora	top.400.affymetrix_ccle	mk2206	7	323	0	330	0	330
CCLE	Garnett	ora	top.400.affymetrix_ccle	pd0332991	7	323	3	327	1	329
CCLE	Garnett	ora	top.400.affymetrix_ccle	bez235	24	306	5	325	3	327
CCLE	Garnett	ora	top.400.affymetrix_ccle	gdc0941	9	321	2	328	0	330
CCLE	Garnett	ora	top.400.affymetrix_ccle	azd8055	10	320	0	330	0	330
CCLE	Garnett	ora	top.400.affymetrix_ccle	pd0325901	65	265	17	313	10	320
CCLE	Garnett	ora	top.400.affymetrix_ccle	sb590885	73	257	20	310	9	321
CCLE	Garnett	ora	top.400.affymetrix_ccle	selumetinib	17	313	4	326	0	330
CCLE	Garnett	ora	top.400.affymetrix_ccle	wo2009093972	8	322	1	329	1	329
CCLE	Garnett	ora	top.400.affymetrix_ccle	cct007093	0	330	0	330	0	330
CCLE	Garnett	ora	top.400.affymetrix_ccle	eht1864	11	319	0	330	0	330
CCLE	Garnett	ora	top.400.affymetrix_ccle	bms708163	0	330	0	330	0	330
CCLE	Garnett	ora	top.400.affymetrix_ccle	pf4708671	0	330	0	330	0	330
CCLE	Garnett	ora	top.400.affymetrix_ccle	jnj26854165	5	325	0	330	0	330
CCLE	Garnett	ora	top.400.affymetrix_ccle	tw37	37	293	0	330	0	330
CCLE	Garnett	ora	top.400.affymetrix_ccle	cct018159	0	330	0	330	0	330
CCLE	Garnett	ora	top.400.affymetrix_ccle	ag014699	20	310	3	327	0	330
CCLE	Basu	ora	top.400.affymetrix_ccle	gallocatechin3monogallate	1	329	1	329	0	330
CCLE	Basu	ora	top.400.affymetrix_ccle	16betabromoandrosterone	111	219	35	295	17	313
CCLE	Basu	ora	top.400.affymetrix_ccle	1s3rrsl3	14	316	0	330	0	330
CCLE	Basu	ora	top.400.affymetrix_ccle	24dideoxydc45a2	39	291	10	320	0	330
CCLE	Basu	ora	top.400.affymetrix_ccle	3chlorolalanine	49	281	15	315	0	330
CCLE	Basu	ora	top.400.affymetrix_ccle	4methylfasudil	20	310	0	330	0	330
CCLE	Basu	ora	top.400.affymetrix_ccle	aacocf3	106	224	27	303	5	325
CCLE	Basu	ora	top.400.affymetrix_ccle	abt737	48	282	7	323	0	330
CCLE	Basu	ora	top.400.affymetrix_ccle	abt751	116	214	45	285	12	318
CCLE	Basu	ora	top.400.affymetrix_ccle	ac55649	22	308	0	330	0	330
CCLE	Basu	ora	top.400.affymetrix_ccle	agk2	0	330	0	330	0	330
CCLE	Basu	ora	top.400.affymetrix_ccle	am580	11	319	0	330	0	330
CCLE	Basu	ora	top.400.affymetrix_ccle	atra	81	249	12	318	0	330
CCLE	Basu	ora	top.400.affymetrix_ccle	austocystind	61	269	12	318	8	322
CCLE	Basu	ora	top.400.affymetrix_ccle	avrainvillamide	87	243	22	308	2	328
CCLE	Basu	ora	top.400.affymetrix_ccle	azd7545	0	330	0	330	0	330
CCLE	Basu	ora	top.400.affymetrix_ccle	batimastat	3	327	0	330	0	330
CCLE	Basu	ora	top.400.affymetrix_ccle	baxchannelblocker	0	330	0	330	0	330
CCLE	Basu	ora	top.400.affymetrix_ccle	bec	4	326	0	330	0	330
CCLE	Basu	ora	top.400.affymetrix_ccle	bez235	10	320	3	327	0	330
CCLE	Basu	ora	top.400.affymetrix_ccle	bi2536	68	262	20	310	8	322
CCLE	Basu	ora	top.400.affymetrix_ccle	bibr1532	0	330	0	330	0	330
CCLE	Basu	ora	top.400.affymetrix_ccle	bistramidea	1	329	0	330	0	330
CCLE	Basu	ora	top.400.affymetrix_ccle	bix01294	46	284	10	320	0	330
CCLE	Basu	ora	top.400.affymetrix_ccle	blebbistatin	0	330	0	330	0	330
CCLE	Basu	ora	top.400.affymetrix_ccle	bml259	12	318	0	330	0	330
CCLE	Basu	ora	top.400.affymetrix_ccle	bms536924	1	329	0	330	0	330
CCLE	Basu	ora	top.400.affymetrix_ccle	bms754807	1	329	0	330	0	330
CCLE	Basu	ora	top.400.affymetrix_ccle	bortezomib	80	250	10	320	0	330
CCLE	Basu	ora	top.400.affymetrix_ccle	brd1429	2	328	0	330	0	330
CCLE	Basu	ora	top.400.affymetrix_ccle	brd1812	39	291	4	326	1	329
CCLE	Basu	ora	top.400.affymetrix_ccle	brd4132	0	330	0	330	0	330
CCLE	Basu	ora	top.400.affymetrix_ccle	brd4354	2	328	0	330	0	330
CCLE	Basu	ora	top.400.affymetrix_ccle	brd4770	33	297	4	326	0	330
CCLE	Basu	ora	top.400.affymetrix_ccle	brd55319	42	288	8	322	1	329
CCLE	Basu	ora	top.400.affymetrix_ccle	brd6340	87	243	38	292	9	321
CCLE	Basu	ora	top.400.affymetrix_ccle	brd63610	61	269	23	307	1	329
CCLE	Basu	ora	top.400.affymetrix_ccle	brd6368	36	294	4	326	0	330
CCLE	Basu	ora	top.400.affymetrix_ccle	brd7137	116	214	61	269	21	309
CCLE	Basu	ora	top.400.affymetrix_ccle	brd8958	30	300	6	324	0	330
CCLE	Basu	ora	top.400.affymetrix_ccle	brd9876	34	296	2	328	1	329
CCLE	Basu	ora	top.400.affymetrix_ccle	brefeldina	1	329	0	330	0	330
CCLE	Basu	ora	top.400.affymetrix_ccle	bx795	56	274	2	328	0	330
CCLE	Basu	ora	top.400.affymetrix_ccle	capsaicin	49	281	7	323	0	330
CCLE	Basu	ora	top.400.affymetrix_ccle	cd1530	0	330	0	330	0	330
CCLE	Basu	ora	top.400.affymetrix_ccle	cd437	74	256	2	328	0	330
CCLE	Basu	ora	top.400.affymetrix_ccle	cerulenin	13	317	0	330	0	330
CCLE	Basu	ora	top.400.affymetrix_ccle	chaetocin	4	326	0	330	0	330
CCLE	Basu	ora	top.400.affymetrix_ccle	chembl1222381	48	282	12	318	1	329
CCLE	Basu	ora	top.400.affymetrix_ccle	chembl399379	0	330	0	330	0	330
CCLE	Basu	ora	top.400.affymetrix_ccle	chir99021	0	330	0	330	0	330
CCLE	Basu	ora	top.400.affymetrix_ccle	chm1	81	249	23	307	3	327
CCLE	Basu	ora	top.400.affymetrix_ccle	ciclosporin	0	330	0	330	0	330
CCLE	Basu	ora	top.400.affymetrix_ccle	cil41	38	292	1	329	1	329
CCLE	Basu	ora	top.400.affymetrix_ccle	cil55a	4	326	0	330	0	330
CCLE	Basu	ora	top.400.affymetrix_ccle	cil56	40	290	12	318	7	323
CCLE	Basu	ora	top.400.affymetrix_ccle	cil70	39	291	5	325	0	330
CCLE	Basu	ora	top.400.affymetrix_ccle	compound10b	0	330	0	330	0	330
CCLE	Basu	ora	top.400.affymetrix_ccle	compound110	2	328	0	330	0	330
CCLE	Basu	ora	top.400.affymetrix_ccle	compound1541a	4	326	0	330	0	330
CCLE	Basu	ora	top.400.affymetrix_ccle	compound23citrate	14	316	0	330	0	330
CCLE	Basu	ora	top.400.affymetrix_ccle	compound44	1	329	0	330	0	330
CCLE	Basu	ora	top.400.affymetrix_ccle	compound7dcis	94	236	39	291	1	329
CCLE	Basu	ora	top.400.affymetrix_ccle	curcumin	6	324	0	330	0	330
CCLE	Basu	ora	top.400.affymetrix_ccle	cyanoquinoline11	0	330	0	330	0	330
CCLE	Basu	ora	top.400.affymetrix_ccle	cyt997	70	260	32	298	3	327
CCLE	Basu	ora	top.400.affymetrix_ccle	cytochalasinb	4	326	1	329	0	330
CCLE	Basu	ora	top.400.affymetrix_ccle	dc45a2	13	317	2	328	0	330
CCLE	Basu	ora	top.400.affymetrix_ccle	dexamethasone	24	306	6	324	0	330
CCLE	Basu	ora	top.400.affymetrix_ccle	elcpk	31	299	4	326	0	330
CCLE	Basu	ora	top.400.affymetrix_ccle	erastin	17	313	0	330	0	330
CCLE	Basu	ora	top.400.affymetrix_ccle	etoposide	104	226	34	296	8	322
CCLE	Basu	ora	top.400.affymetrix_ccle	fatostatin	0	330	0	330	0	330
CCLE	Basu	ora	top.400.affymetrix_ccle	fk866	64	266	13	317	1	329
CCLE	Basu	ora	top.400.affymetrix_ccle	fqi1	58	272	7	323	3	327
CCLE	Basu	ora	top.400.affymetrix_ccle	fqi2	76	254	24	306	6	324
CCLE	Basu	ora	top.400.affymetrix_ccle	fumagillol	6	324	1	329	0	330
CCLE	Basu	ora	top.400.affymetrix_ccle	fumonisinb1	20	310	0	330	0	330
CCLE	Basu	ora	top.400.affymetrix_ccle	gemcitabine	46	284	2	328	0	330
CCLE	Basu	ora	top.400.affymetrix_ccle	gmx1778	63	267	16	314	1	329
CCLE	Basu	ora	top.400.affymetrix_ccle	gossypol	12	318	0	330	0	330
CCLE	Basu	ora	top.400.affymetrix_ccle	gw405833	7	323	0	330	0	330
CCLE	Basu	ora	top.400.affymetrix_ccle	gw843682x	103	227	48	282	21	309
CCLE	Basu	ora	top.400.affymetrix_ccle	idarubicin	21	309	0	330	0	330
CCLE	Basu	ora	top.400.affymetrix_ccle	indisulam	99	231	36	294	8	322
CCLE	Basu	ora	top.400.affymetrix_ccle	isoevodiamine	75	255	22	308	6	324
CCLE	Basu	ora	top.400.affymetrix_ccle	itraconazole	22	308	2	328	0	330
CCLE	Basu	ora	top.400.affymetrix_ccle	jq1	60	270	16	314	6	324
CCLE	Basu	ora	top.400.affymetrix_ccle	kahalalidef	133	197	53	277	25	305
CCLE	Basu	ora	top.400.affymetrix_ccle	kinetinriboside	39	291	6	324	0	330
CCLE	Basu	ora	top.400.affymetrix_ccle	ko143	32	298	0	330	0	330
CCLE	Basu	ora	top.400.affymetrix_ccle	l685458	0	330	0	330	0	330
CCLE	Basu	ora	top.400.affymetrix_ccle	ldn193189	46	284	9	321	3	327
CCLE	Basu	ora	top.400.affymetrix_ccle	le135	19	311	4	326	1	329
CCLE	Basu	ora	top.400.affymetrix_ccle	leucascandrolidea	6	324	0	330	0	330
CCLE	Basu	ora	top.400.affymetrix_ccle	linsitinib	0	330	0	330	0	330
CCLE	Basu	ora	top.400.affymetrix_ccle	lovastatinacid	11	319	0	330	0	330
CCLE	Basu	ora	top.400.affymetrix_ccle	ly2183240	135	195	72	258	46	284
CCLE	Basu	ora	top.400.affymetrix_ccle	manumycina	137	193	65	265	26	304
CCLE	Basu	ora	top.400.affymetrix_ccle	merck60	112	218	55	275	14	316
CCLE	Basu	ora	top.400.affymetrix_ccle	mk1775	121	209	66	264	34	296
CCLE	Basu	ora	top.400.affymetrix_ccle	mk591	0	330	0	330	0	330
CCLE	Basu	ora	top.400.affymetrix_ccle	ml006	2	328	0	330	0	330
CCLE	Basu	ora	top.400.affymetrix_ccle	ml030	66	264	20	310	3	327
CCLE	Basu	ora	top.400.affymetrix_ccle	ml162	76	254	23	307	2	328
CCLE	Basu	ora	top.400.affymetrix_ccle	ml203	17	313	1	329	0	330
CCLE	Basu	ora	top.400.affymetrix_ccle	ml210	62	268	7	323	2	328
CCLE	Basu	ora	top.400.affymetrix_ccle	ml214	80	250	26	304	6	324
CCLE	Basu	ora	top.400.affymetrix_ccle	mln4924	94	236	28	302	2	328
CCLE	Basu	ora	top.400.affymetrix_ccle	mst312	128	202	66	264	32	298
CCLE	Basu	ora	top.400.affymetrix_ccle	n9isopropylolomoucine	19	311	4	326	0	330
CCLE	Basu	ora	top.400.affymetrix_ccle	nakiterpiosin	103	227	41	289	7	323
CCLE	Basu	ora	top.400.affymetrix_ccle	navitoclax	31	299	1	329	0	330
CCLE	Basu	ora	top.400.affymetrix_ccle	necrostatin1	8	322	2	328	0	330
CCLE	Basu	ora	top.400.affymetrix_ccle	neopeltolide	0	330	0	330	0	330
CCLE	Basu	ora	top.400.affymetrix_ccle	neratinib	5	325	1	329	0	330
CCLE	Basu	ora	top.400.affymetrix_ccle	npc26	0	330	0	330	0	330
CCLE	Basu	ora	top.400.affymetrix_ccle	nsc74859	0	330	0	330	0	330
CCLE	Basu	ora	top.400.affymetrix_ccle	nsc23766	41	289	0	330	0	330
CCLE	Basu	ora	top.400.affymetrix_ccle	nsc632839	69	261	7	323	0	330
CCLE	Basu	ora	top.400.affymetrix_ccle	nsc95397	143	187	78	252	48	282
CCLE	Basu	ora	top.400.affymetrix_ccle	nutlin	1	329	0	330	0	330
CCLE	Basu	ora	top.400.affymetrix_ccle	nvpauy922	55	275	4	326	0	330
CCLE	Basu	ora	top.400.affymetrix_ccle	olaparib	14	316	0	330	0	330
CCLE	Basu	ora	top.400.affymetrix_ccle	oligomycina	69	261	21	309	8	322
CCLE	Basu	ora	top.400.affymetrix_ccle	osw1	118	212	48	282	11	319
CCLE	Basu	ora	top.400.affymetrix_ccle	p0850	0	330	0	330	0	330
CCLE	Basu	ora	top.400.affymetrix_ccle	pac1	21	309	2	328	0	330
CCLE	Basu	ora	top.400.affymetrix_ccle	parbendazole	94	236	29	301	9	321
CCLE	Basu	ora	top.400.affymetrix_ccle	parthenolide	85	245	27	303	4	326
CCLE	Basu	ora	top.400.affymetrix_ccle	pdmp	0	330	0	330	0	330
CCLE	Basu	ora	top.400.affymetrix_ccle	pemetrexed	0	330	0	330	0	330
CCLE	Basu	ora	top.400.affymetrix_ccle	penfluridol	0	330	0	330	0	330
CCLE	Basu	ora	top.400.affymetrix_ccle	pf750	1	329	0	330	0	330
CCLE	Basu	ora	top.400.affymetrix_ccle	pi103	116	214	42	288	18	312
CCLE	Basu	ora	top.400.affymetrix_ccle	pifithrinalpha	4	326	2	328	0	330
CCLE	Basu	ora	top.400.affymetrix_ccle	pifithrinmu	90	240	25	305	1	329
CCLE	Basu	ora	top.400.affymetrix_ccle	pik75	10	320	4	326	0	330
CCLE	Basu	ora	top.400.affymetrix_ccle	piperlongumine	127	203	74	256	32	298
CCLE	Basu	ora	top.400.affymetrix_ccle	pk11195	0	330	0	330	0	330
CCLE	Basu	ora	top.400.affymetrix_ccle	pluripotin	3	327	0	330	0	330
CCLE	Basu	ora	top.400.affymetrix_ccle	pnu74654	43	287	3	327	3	327
CCLE	Basu	ora	top.400.affymetrix_ccle	pp30	11	319	0	330	0	330
CCLE	Basu	ora	top.400.affymetrix_ccle	prima1	95	235	23	307	3	327
CCLE	Basu	ora	top.400.affymetrix_ccle	prima1met	33	297	1	329	0	330
CCLE	Basu	ora	top.400.affymetrix_ccle	prl3inhibitori	2	328	0	330	0	330
CCLE	Basu	ora	top.400.affymetrix_ccle	purmorphamine	9	321	0	330	0	330
CCLE	Basu	ora	top.400.affymetrix_ccle	px12	84	246	36	294	11	319
CCLE	Basu	ora	top.400.affymetrix_ccle	pyrviniumpamoate	26	304	0	330	0	330
CCLE	Basu	ora	top.400.affymetrix_ccle	qs11	0	330	0	330	0	330
CCLE	Basu	ora	top.400.affymetrix_ccle	quinoclamine	2	328	0	330	0	330
CCLE	Basu	ora	top.400.affymetrix_ccle	rita	23	307	2	328	0	330
CCLE	Basu	ora	top.400.affymetrix_ccle	ro281675	0	330	0	330	0	330
CCLE	Basu	ora	top.400.affymetrix_ccle	rotenone	2	328	0	330	0	330
CCLE	Basu	ora	top.400.affymetrix_ccle	salermide	0	330	0	330	0	330
CCLE	Basu	ora	top.400.affymetrix_ccle	sb225002	146	184	80	250	40	290
CCLE	Basu	ora	top.400.affymetrix_ccle	sch529074	15	315	0	330	0	330
CCLE	Basu	ora	top.400.affymetrix_ccle	selumetinib	26	304	4	326	0	330
CCLE	Basu	ora	top.400.affymetrix_ccle	serdemetan	18	312	2	328	1	329
CCLE	Basu	ora	top.400.affymetrix_ccle	sid26681509	18	312	2	328	0	330
CCLE	Basu	ora	top.400.affymetrix_ccle	simvastatin	9	321	0	330	0	330
CCLE	Basu	ora	top.400.affymetrix_ccle	sirolimus	65	265	17	313	2	328
CCLE	Basu	ora	top.400.affymetrix_ccle	skiii	28	302	0	330	0	330
CCLE	Basu	ora	top.400.affymetrix_ccle	sn38	105	225	45	285	11	319
CCLE	Basu	ora	top.400.affymetrix_ccle	snx2112	1	329	0	330	0	330
CCLE	Basu	ora	top.400.affymetrix_ccle	sparfosicacid	0	330	0	330	0	330
CCLE	Basu	ora	top.400.affymetrix_ccle	srii138a	100	230	47	283	23	307
CCLE	Basu	ora	top.400.affymetrix_ccle	t5345967	75	255	20	310	3	327
CCLE	Basu	ora	top.400.affymetrix_ccle	tamatinib	0	330	0	330	0	330
CCLE	Basu	ora	top.400.affymetrix_ccle	tamoxifen	0	330	0	330	0	330
CCLE	Basu	ora	top.400.affymetrix_ccle	tanespimycin	0	330	0	330	0	330
CCLE	Basu	ora	top.400.affymetrix_ccle	teniposide	50	280	8	322	0	330
CCLE	Basu	ora	top.400.affymetrix_ccle	tg101348	42	288	13	317	9	321
CCLE	Basu	ora	top.400.affymetrix_ccle	tgx115	21	309	1	329	0	330
CCLE	Basu	ora	top.400.affymetrix_ccle	tipifarnibp1	36	294	1	329	0	330
CCLE	Basu	ora	top.400.affymetrix_ccle	tipifarnibp2	86	244	27	303	5	325
CCLE	Basu	ora	top.400.affymetrix_ccle	tivozanib	0	330	0	330	0	330
CCLE	Basu	ora	top.400.affymetrix_ccle	tosedostat	73	257	16	314	5	325
CCLE	Basu	ora	top.400.affymetrix_ccle	tozasertib	22	308	0	330	0	330
CCLE	Basu	ora	top.400.affymetrix_ccle	triacsinc	0	330	0	330	0	330
CCLE	Basu	ora	top.400.affymetrix_ccle	triptolide	14	316	0	330	0	330
CCLE	Basu	ora	top.400.affymetrix_ccle	ttnbp	36	294	5	325	0	330
CCLE	Basu	ora	top.400.affymetrix_ccle	tw37	0	330	0	330	0	330
CCLE	Basu	ora	top.400.affymetrix_ccle	tyrphostinag1478	1	329	1	329	0	330
CCLE	Basu	ora	top.400.affymetrix_ccle	ubistatinb	0	330	0	330	0	330
CCLE	Basu	ora	top.400.affymetrix_ccle	unc0638	2	328	0	330	0	330
CCLE	Basu	ora	top.400.affymetrix_ccle	ursolicacid	0	330	0	330	0	330
CCLE	Basu	ora	top.400.affymetrix_ccle	valdecoxib	13	317	0	330	0	330
CCLE	Basu	ora	top.400.affymetrix_ccle	ver155008	67	263	15	315	5	325
CCLE	Basu	ora	top.400.affymetrix_ccle	vorinostat	151	179	75	255	39	291
CCLE	Basu	ora	top.400.affymetrix_ccle	wt161	55	275	5	325	0	330
CCLE	Basu	ora	top.400.affymetrix_ccle	ym155	60	270	18	312	3	327
CCLE	Basu	ora	top.400.affymetrix_ccle	zebularine	34	296	1	329	0	330
CCLE	Basu	ora	top.400.affymetrix_ccle	zm336372	0	330	0	330	0	330
CCLE	Barretina	ora	top.400.affymetrix_ccle	tanespimycin	59	271	36	294	21	309
CCLE	Barretina	ora	top.400.affymetrix_ccle	aew541	15	315	2	328	0	330
CCLE	Barretina	ora	top.400.affymetrix_ccle	azd0530	37	293	11	319	2	328
CCLE	Barretina	ora	top.400.affymetrix_ccle	selumetinib	97	233	39	291	15	315
CCLE	Barretina	ora	top.400.affymetrix_ccle	erlotinib	106	224	39	291	13	317
CCLE	Barretina	ora	top.400.affymetrix_ccle	irinotecan	120	210	64	266	35	295
CCLE	Barretina	ora	top.400.affymetrix_ccle	l685458	76	254	24	306	2	328
CCLE	Barretina	ora	top.400.affymetrix_ccle	lapatinib	108	222	58	272	28	302
CCLE	Barretina	ora	top.400.affymetrix_ccle	lbw242	10	320	0	330	0	330
CCLE	Barretina	ora	top.400.affymetrix_ccle	nilotinib	17	313	3	327	0	330
CCLE	Barretina	ora	top.400.affymetrix_ccle	nutlin	0	330	0	330	0	330
CCLE	Barretina	ora	top.400.affymetrix_ccle	paclitaxel	108	222	48	282	28	302
CCLE	Barretina	ora	top.400.affymetrix_ccle	panobinostat	156	174	96	234	69	261
CCLE	Barretina	ora	top.400.affymetrix_ccle	pd0325901	110	220	57	273	29	301
CCLE	Barretina	ora	top.400.affymetrix_ccle	pd0332991	90	240	35	295	19	311
CCLE	Barretina	ora	top.400.affymetrix_ccle	crizotinib	55	275	9	321	3	327
CCLE	Barretina	ora	top.400.affymetrix_ccle	pha665752	7	323	0	330	0	330
CCLE	Barretina	ora	top.400.affymetrix_ccle	plx4720	8	322	2	328	2	328
CCLE	Barretina	ora	top.400.affymetrix_ccle	raf265	0	330	0	330	0	330
CCLE	Barretina	ora	top.400.affymetrix_ccle	sorafenib	70	260	14	316	3	327
CCLE	Barretina	ora	top.400.affymetrix_ccle	nvptae684	6	324	0	330	0	330
CCLE	Barretina	ora	top.400.affymetrix_ccle	tki258	24	306	1	329	0	330
CCLE	Barretina	ora	top.400.affymetrix_ccle	topotecan	153	177	84	246	53	277
CCLE	Barretina	ora	top.400.affymetrix_ccle	zd6474	11	319	0	330	0	330
CCLE	Garnett	ora	top.200.cn_ccle	erlotinib	0	330	0	330	0	330
CCLE	Garnett	ora	top.200.cn_ccle	sirolimus	0	330	0	330	0	330
CCLE	Garnett	ora	top.200.cn_ccle	sunitinib	0	330	0	330	0	330
CCLE	Garnett	ora	top.200.cn_ccle	pha665752	0	330	0	330	0	330
CCLE	Garnett	ora	top.200.cn_ccle	mg132	0	330	0	330	0	330
CCLE	Garnett	ora	top.200.cn_ccle	paclitaxel	0	330	0	330	0	330
CCLE	Garnett	ora	top.200.cn_ccle	cyclopamine	1	329	1	329	0	330
CCLE	Garnett	ora	top.200.cn_ccle	az628	0	330	0	330	0	330
CCLE	Garnett	ora	top.200.cn_ccle	sorafenib	0	330	0	330	0	330
CCLE	Garnett	ora	top.200.cn_ccle	tozasertib	0	330	0	330	0	330
CCLE	Garnett	ora	top.200.cn_ccle	imatinib	0	330	0	330	0	330
CCLE	Garnett	ora	top.200.cn_ccle	nvptae684	0	330	0	330	0	330
CCLE	Garnett	ora	top.200.cn_ccle	crizotinib	0	330	0	330	0	330
CCLE	Garnett	ora	top.200.cn_ccle	azd0530	0	330	0	330	0	330
CCLE	Garnett	ora	top.200.cn_ccle	strityllcysteine	0	330	0	330	0	330
CCLE	Garnett	ora	top.200.cn_ccle	zllnlecho	0	330	0	330	0	330
CCLE	Garnett	ora	top.200.cn_ccle	dasatinib	0	330	0	330	0	330
CCLE	Garnett	ora	top.200.cn_ccle	gnf2	0	330	0	330	0	330
CCLE	Garnett	ora	top.200.cn_ccle	cgp60474	0	330	0	330	0	330
CCLE	Garnett	ora	top.200.cn_ccle	cgp082996	0	330	0	330	0	330
CCLE	Garnett	ora	top.200.cn_ccle	a770041	0	330	0	330	0	330
CCLE	Garnett	ora	top.200.cn_ccle	wh4023	0	330	0	330	0	330
CCLE	Garnett	ora	top.200.cn_ccle	wz184	1	329	1	329	0	330
CCLE	Garnett	ora	top.200.cn_ccle	bi2536	0	330	0	330	0	330
CCLE	Garnett	ora	top.200.cn_ccle	bms536924	1	329	1	329	1	329
CCLE	Garnett	ora	top.200.cn_ccle	bms509744	0	330	0	330	0	330
CCLE	Garnett	ora	top.200.cn_ccle	cmk	0	330	0	330	0	330
CCLE	Garnett	ora	top.200.cn_ccle	pyrimethamine	0	330	0	330	0	330
CCLE	Garnett	ora	top.200.cn_ccle	jw7521	0	330	0	330	0	330
CCLE	Garnett	ora	top.200.cn_ccle	a443654	0	330	0	330	0	330
CCLE	Garnett	ora	top.200.cn_ccle	gw843682x	0	330	0	330	0	330
CCLE	Garnett	ora	top.200.cn_ccle	ms275	0	330	0	330	0	330
CCLE	Garnett	ora	top.200.cn_ccle	parthenolide	0	330	0	330	0	330
CCLE	Garnett	ora	top.200.cn_ccle	kin001135	0	330	0	330	0	330
CCLE	Garnett	ora	top.200.cn_ccle	bortezomib	0	330	0	330	0	330
CCLE	Garnett	ora	top.200.cn_ccle	xmd885	0	330	0	330	0	330
CCLE	Garnett	ora	top.200.cn_ccle	roscovitine	0	330	0	330	0	330
CCLE	Garnett	ora	top.200.cn_ccle	salubrinal	0	330	0	330	0	330
CCLE	Garnett	ora	top.200.cn_ccle	lapatinib	0	330	0	330	0	330
CCLE	Garnett	ora	top.200.cn_ccle	gsk269962a	0	330	0	330	0	330
CCLE	Garnett	ora	top.200.cn_ccle	doxorubicin	0	330	0	330	0	330
CCLE	Garnett	ora	top.200.cn_ccle	etoposide	0	330	0	330	0	330
CCLE	Garnett	ora	top.200.cn_ccle	gemcitabine	0	330	0	330	0	330
CCLE	Garnett	ora	top.200.cn_ccle	mitomycin	0	330	0	330	0	330
CCLE	Garnett	ora	top.200.cn_ccle	vinorelbine	0	330	0	330	0	330
CCLE	Garnett	ora	top.200.cn_ccle	nsc87877	0	330	0	330	0	330
CCLE	Garnett	ora	top.200.cn_ccle	bicalutamide	0	330	0	330	0	330
CCLE	Garnett	ora	top.200.cn_ccle	qs11	0	330	0	330	0	330
CCLE	Garnett	ora	top.200.cn_ccle	midostaurin	1	329	1	329	0	330
CCLE	Garnett	ora	top.200.cn_ccle	chir99021	1	329	0	330	0	330
CCLE	Garnett	ora	top.200.cn_ccle	ap24534	0	330	0	330	0	330
CCLE	Garnett	ora	top.200.cn_ccle	azd6482	1	329	0	330	0	330
CCLE	Garnett	ora	top.200.cn_ccle	jnk9l	0	330	0	330	0	330
CCLE	Garnett	ora	top.200.cn_ccle	pf562271	0	330	0	330	0	330
CCLE	Garnett	ora	top.200.cn_ccle	dmog	0	330	0	330	0	330
CCLE	Garnett	ora	top.200.cn_ccle	fti277	0	330	0	330	0	330
CCLE	Garnett	ora	top.200.cn_ccle	shikonin	0	330	0	330	0	330
CCLE	Garnett	ora	top.200.cn_ccle	aktinhibitorviii	0	330	0	330	0	330
CCLE	Garnett	ora	top.200.cn_ccle	embelin	0	330	0	330	0	330
CCLE	Garnett	ora	top.200.cn_ccle	fh535	0	330	0	330	0	330
CCLE	Garnett	ora	top.200.cn_ccle	pac1	0	330	0	330	0	330
CCLE	Garnett	ora	top.200.cn_ccle	ipa3	0	330	0	330	0	330
CCLE	Garnett	ora	top.200.cn_ccle	gsk650394	0	330	0	330	0	330
CCLE	Garnett	ora	top.200.cn_ccle	bay613606	0	330	0	330	0	330
CCLE	Garnett	ora	top.200.cn_ccle	thapsigargin	0	330	0	330	0	330
CCLE	Garnett	ora	top.200.cn_ccle	obatoclaxmesylate	0	330	0	330	0	330
CCLE	Garnett	ora	top.200.cn_ccle	bms754807	1	329	0	330	0	330
CCLE	Garnett	ora	top.200.cn_ccle	linsitinib	0	330	0	330	0	330
CCLE	Garnett	ora	top.200.cn_ccle	bexarotene	3	327	0	330	0	330
CCLE	Garnett	ora	top.200.cn_ccle	bleomycin	0	330	0	330	0	330
CCLE	Garnett	ora	top.200.cn_ccle	lfma13	0	330	0	330	0	330
CCLE	Garnett	ora	top.200.cn_ccle	nvpauy922	0	330	0	330	0	330
CCLE	Garnett	ora	top.200.cn_ccle	bryostatin1	0	330	0	330	0	330
CCLE	Garnett	ora	top.200.cn_ccle	pazopanib	3	327	3	327	1	329
CCLE	Garnett	ora	top.200.cn_ccle	epothiloneb	0	330	0	330	0	330
CCLE	Garnett	ora	top.200.cn_ccle	tipifarnibp1	0	330	0	330	0	330
CCLE	Garnett	ora	top.200.cn_ccle	as601245	0	330	0	330	0	330
CCLE	Garnett	ora	top.200.cn_ccle	metformin	0	330	0	330	0	330
CCLE	Garnett	ora	top.200.cn_ccle	aicar	0	330	0	330	0	330
CCLE	Garnett	ora	top.200.cn_ccle	sn38	2	328	1	329	0	330
CCLE	Garnett	ora	top.200.cn_ccle	vinblastine	1	329	0	330	0	330
CCLE	Garnett	ora	top.200.cn_ccle	cisplatin	2	328	0	330	0	330
CCLE	Garnett	ora	top.200.cn_ccle	cytarabine	2	328	0	330	0	330
CCLE	Garnett	ora	top.200.cn_ccle	docetaxel	0	330	0	330	0	330
CCLE	Garnett	ora	top.200.cn_ccle	methotrexate	0	330	0	330	0	330
CCLE	Garnett	ora	top.200.cn_ccle	atra	0	330	0	330	0	330
CCLE	Garnett	ora	top.200.cn_ccle	gefitinib	0	330	0	330	0	330
CCLE	Garnett	ora	top.200.cn_ccle	navitoclax	0	330	0	330	0	330
CCLE	Garnett	ora	top.200.cn_ccle	vorinostat	0	330	0	330	0	330
CCLE	Garnett	ora	top.200.cn_ccle	nilotinib	0	330	0	330	0	330
CCLE	Garnett	ora	top.200.cn_ccle	rdea119	0	330	0	330	0	330
CCLE	Garnett	ora	top.200.cn_ccle	ci1040	1	329	0	330	0	330
CCLE	Garnett	ora	top.200.cn_ccle	temsirolimus	0	330	0	330	0	330
CCLE	Garnett	ora	top.200.cn_ccle	olaparib	0	330	0	330	0	330
CCLE	Garnett	ora	top.200.cn_ccle	abt888	0	330	0	330	0	330
CCLE	Garnett	ora	top.200.cn_ccle	bosutinib	0	330	0	330	0	330
CCLE	Garnett	ora	top.200.cn_ccle	lenalidomide	0	330	0	330	0	330
CCLE	Garnett	ora	top.200.cn_ccle	axitinib	2	328	0	330	0	330
CCLE	Garnett	ora	top.200.cn_ccle	azd7762	0	330	0	330	0	330
CCLE	Garnett	ora	top.200.cn_ccle	gw441756	0	330	0	330	0	330
CCLE	Garnett	ora	top.200.cn_ccle	cep701	1	329	0	330	0	330
CCLE	Garnett	ora	top.200.cn_ccle	sb216763	0	330	0	330	0	330
CCLE	Garnett	ora	top.200.cn_ccle	tanespimycin	0	330	0	330	0	330
CCLE	Garnett	ora	top.200.cn_ccle	vx702	0	330	0	330	0	330
CCLE	Garnett	ora	top.200.cn_ccle	amg706	0	330	0	330	0	330
CCLE	Garnett	ora	top.200.cn_ccle	ku55933	0	330	0	330	0	330
CCLE	Garnett	ora	top.200.cn_ccle	elesclomol	0	330	0	330	0	330
CCLE	Garnett	ora	top.200.cn_ccle	bibw2992	9	321	0	330	0	330
CCLE	Garnett	ora	top.200.cn_ccle	gdc0449	0	330	0	330	0	330
CCLE	Garnett	ora	top.200.cn_ccle	plx4720	1	329	0	330	0	330
CCLE	Garnett	ora	top.200.cn_ccle	bx795	10	320	0	330	0	330
CCLE	Garnett	ora	top.200.cn_ccle	nu7441	0	330	0	330	0	330
CCLE	Garnett	ora	top.200.cn_ccle	sl01011	0	330	0	330	0	330
CCLE	Garnett	ora	top.200.cn_ccle	bid1870	0	330	0	330	0	330
CCLE	Garnett	ora	top.200.cn_ccle	birb0796	0	330	0	330	0	330
CCLE	Garnett	ora	top.200.cn_ccle	jnkinhibitorviii	0	330	0	330	0	330
CCLE	Garnett	ora	top.200.cn_ccle	681640	0	330	0	330	0	330
CCLE	Garnett	ora	top.200.cn_ccle	nutlin	0	330	0	330	0	330
CCLE	Garnett	ora	top.200.cn_ccle	pd173074	0	330	0	330	0	330
CCLE	Garnett	ora	top.200.cn_ccle	zm447439	0	330	0	330	0	330
CCLE	Garnett	ora	top.200.cn_ccle	ro3306	0	330	0	330	0	330
CCLE	Garnett	ora	top.200.cn_ccle	mk2206	0	330	0	330	0	330
CCLE	Garnett	ora	top.200.cn_ccle	pd0332991	0	330	0	330	0	330
CCLE	Garnett	ora	top.200.cn_ccle	bez235	0	330	0	330	0	330
CCLE	Garnett	ora	top.200.cn_ccle	gdc0941	0	330	0	330	0	330
CCLE	Garnett	ora	top.200.cn_ccle	azd8055	0	330	0	330	0	330
CCLE	Garnett	ora	top.200.cn_ccle	pd0325901	0	330	0	330	0	330
CCLE	Garnett	ora	top.200.cn_ccle	sb590885	0	330	0	330	0	330
CCLE	Garnett	ora	top.200.cn_ccle	selumetinib	0	330	0	330	0	330
CCLE	Garnett	ora	top.200.cn_ccle	wo2009093972	1	329	0	330	0	330
CCLE	Garnett	ora	top.200.cn_ccle	cct007093	0	330	0	330	0	330
CCLE	Garnett	ora	top.200.cn_ccle	eht1864	0	330	0	330	0	330
CCLE	Garnett	ora	top.200.cn_ccle	bms708163	0	330	0	330	0	330
CCLE	Garnett	ora	top.200.cn_ccle	pf4708671	0	330	0	330	0	330
CCLE	Garnett	ora	top.200.cn_ccle	jnj26854165	0	330	0	330	0	330
CCLE	Garnett	ora	top.200.cn_ccle	tw37	0	330	0	330	0	330
CCLE	Garnett	ora	top.200.cn_ccle	cct018159	0	330	0	330	0	330
CCLE	Garnett	ora	top.200.cn_ccle	ag014699	0	330	0	330	0	330
CCLE	Basu	ora	top.200.cn_ccle	gallocatechin3monogallate	0	330	0	330	0	330
CCLE	Basu	ora	top.200.cn_ccle	16betabromoandrosterone	0	330	0	330	0	330
CCLE	Basu	ora	top.200.cn_ccle	1s3rrsl3	0	330	0	330	0	330
CCLE	Basu	ora	top.200.cn_ccle	24dideoxydc45a2	0	330	0	330	0	330
CCLE	Basu	ora	top.200.cn_ccle	3chlorolalanine	0	330	0	330	0	330
CCLE	Basu	ora	top.200.cn_ccle	4methylfasudil	0	330	0	330	0	330
CCLE	Basu	ora	top.200.cn_ccle	aacocf3	0	330	0	330	0	330
CCLE	Basu	ora	top.200.cn_ccle	abt737	0	330	0	330	0	330
CCLE	Basu	ora	top.200.cn_ccle	abt751	0	330	0	330	0	330
CCLE	Basu	ora	top.200.cn_ccle	ac55649	0	330	0	330	0	330
CCLE	Basu	ora	top.200.cn_ccle	agk2	0	330	0	330	0	330
CCLE	Basu	ora	top.200.cn_ccle	am580	0	330	0	330	0	330
CCLE	Basu	ora	top.200.cn_ccle	atra	0	330	0	330	0	330
CCLE	Basu	ora	top.200.cn_ccle	austocystind	0	330	0	330	0	330
CCLE	Basu	ora	top.200.cn_ccle	avrainvillamide	0	330	0	330	0	330
CCLE	Basu	ora	top.200.cn_ccle	azd7545	0	330	0	330	0	330
CCLE	Basu	ora	top.200.cn_ccle	batimastat	0	330	0	330	0	330
CCLE	Basu	ora	top.200.cn_ccle	baxchannelblocker	0	330	0	330	0	330
CCLE	Basu	ora	top.200.cn_ccle	bec	0	330	0	330	0	330
CCLE	Basu	ora	top.200.cn_ccle	bez235	0	330	0	330	0	330
CCLE	Basu	ora	top.200.cn_ccle	bi2536	0	330	0	330	0	330
CCLE	Basu	ora	top.200.cn_ccle	bibr1532	0	330	0	330	0	330
CCLE	Basu	ora	top.200.cn_ccle	bistramidea	1	329	0	330	0	330
CCLE	Basu	ora	top.200.cn_ccle	bix01294	0	330	0	330	0	330
CCLE	Basu	ora	top.200.cn_ccle	blebbistatin	0	330	0	330	0	330
CCLE	Basu	ora	top.200.cn_ccle	bml259	0	330	0	330	0	330
CCLE	Basu	ora	top.200.cn_ccle	bms536924	0	330	0	330	0	330
CCLE	Basu	ora	top.200.cn_ccle	bms754807	0	330	0	330	0	330
CCLE	Basu	ora	top.200.cn_ccle	bortezomib	0	330	0	330	0	330
CCLE	Basu	ora	top.200.cn_ccle	brd1429	0	330	0	330	0	330
CCLE	Basu	ora	top.200.cn_ccle	brd1812	0	330	0	330	0	330
CCLE	Basu	ora	top.200.cn_ccle	brd4132	0	330	0	330	0	330
CCLE	Basu	ora	top.200.cn_ccle	brd4354	1	329	0	330	0	330
CCLE	Basu	ora	top.200.cn_ccle	brd4770	0	330	0	330	0	330
CCLE	Basu	ora	top.200.cn_ccle	brd55319	0	330	0	330	0	330
CCLE	Basu	ora	top.200.cn_ccle	brd6340	0	330	0	330	0	330
CCLE	Basu	ora	top.200.cn_ccle	brd63610	0	330	0	330	0	330
CCLE	Basu	ora	top.200.cn_ccle	brd6368	0	330	0	330	0	330
CCLE	Basu	ora	top.200.cn_ccle	brd7137	0	330	0	330	0	330
CCLE	Basu	ora	top.200.cn_ccle	brd8958	0	330	0	330	0	330
CCLE	Basu	ora	top.200.cn_ccle	brd9876	0	330	0	330	0	330
CCLE	Basu	ora	top.200.cn_ccle	brefeldina	0	330	0	330	0	330
CCLE	Basu	ora	top.200.cn_ccle	bx795	1	329	0	330	0	330
CCLE	Basu	ora	top.200.cn_ccle	capsaicin	0	330	0	330	0	330
CCLE	Basu	ora	top.200.cn_ccle	cd1530	1	329	0	330	0	330
CCLE	Basu	ora	top.200.cn_ccle	cd437	0	330	0	330	0	330
CCLE	Basu	ora	top.200.cn_ccle	cerulenin	0	330	0	330	0	330
CCLE	Basu	ora	top.200.cn_ccle	chaetocin	0	330	0	330	0	330
CCLE	Basu	ora	top.200.cn_ccle	chembl1222381	0	330	0	330	0	330
CCLE	Basu	ora	top.200.cn_ccle	chembl399379	0	330	0	330	0	330
CCLE	Basu	ora	top.200.cn_ccle	chir99021	0	330	0	330	0	330
CCLE	Basu	ora	top.200.cn_ccle	chm1	0	330	0	330	0	330
CCLE	Basu	ora	top.200.cn_ccle	ciclosporin	0	330	0	330	0	330
CCLE	Basu	ora	top.200.cn_ccle	cil41	0	330	0	330	0	330
CCLE	Basu	ora	top.200.cn_ccle	cil55a	1	329	0	330	0	330
CCLE	Basu	ora	top.200.cn_ccle	cil56	0	330	0	330	0	330
CCLE	Basu	ora	top.200.cn_ccle	cil70	0	330	0	330	0	330
CCLE	Basu	ora	top.200.cn_ccle	compound10b	0	330	0	330	0	330
CCLE	Basu	ora	top.200.cn_ccle	compound110	0	330	0	330	0	330
CCLE	Basu	ora	top.200.cn_ccle	compound1541a	0	330	0	330	0	330
CCLE	Basu	ora	top.200.cn_ccle	compound23citrate	0	330	0	330	0	330
CCLE	Basu	ora	top.200.cn_ccle	compound44	2	328	0	330	0	330
CCLE	Basu	ora	top.200.cn_ccle	compound7dcis	1	329	0	330	0	330
CCLE	Basu	ora	top.200.cn_ccle	curcumin	0	330	0	330	0	330
CCLE	Basu	ora	top.200.cn_ccle	cyanoquinoline11	0	330	0	330	0	330
CCLE	Basu	ora	top.200.cn_ccle	cyt997	0	330	0	330	0	330
CCLE	Basu	ora	top.200.cn_ccle	cytochalasinb	0	330	0	330	0	330
CCLE	Basu	ora	top.200.cn_ccle	dc45a2	2	328	0	330	0	330
CCLE	Basu	ora	top.200.cn_ccle	dexamethasone	0	330	0	330	0	330
CCLE	Basu	ora	top.200.cn_ccle	elcpk	0	330	0	330	0	330
CCLE	Basu	ora	top.200.cn_ccle	erastin	0	330	0	330	0	330
CCLE	Basu	ora	top.200.cn_ccle	etoposide	0	330	0	330	0	330
CCLE	Basu	ora	top.200.cn_ccle	fatostatin	0	330	0	330	0	330
CCLE	Basu	ora	top.200.cn_ccle	fk866	1	329	0	330	0	330
CCLE	Basu	ora	top.200.cn_ccle	fqi1	1	329	0	330	0	330
CCLE	Basu	ora	top.200.cn_ccle	fqi2	0	330	0	330	0	330
CCLE	Basu	ora	top.200.cn_ccle	fumagillol	1	329	0	330	0	330
CCLE	Basu	ora	top.200.cn_ccle	fumonisinb1	0	330	0	330	0	330
CCLE	Basu	ora	top.200.cn_ccle	gemcitabine	2	328	0	330	0	330
CCLE	Basu	ora	top.200.cn_ccle	gmx1778	0	330	0	330	0	330
CCLE	Basu	ora	top.200.cn_ccle	gossypol	0	330	0	330	0	330
CCLE	Basu	ora	top.200.cn_ccle	gw405833	0	330	0	330	0	330
CCLE	Basu	ora	top.200.cn_ccle	gw843682x	0	330	0	330	0	330
CCLE	Basu	ora	top.200.cn_ccle	idarubicin	0	330	0	330	0	330
CCLE	Basu	ora	top.200.cn_ccle	indisulam	0	330	0	330	0	330
CCLE	Basu	ora	top.200.cn_ccle	isoevodiamine	1	329	0	330	0	330
CCLE	Basu	ora	top.200.cn_ccle	itraconazole	0	330	0	330	0	330
CCLE	Basu	ora	top.200.cn_ccle	jq1	0	330	0	330	0	330
CCLE	Basu	ora	top.200.cn_ccle	kahalalidef	1	329	0	330	0	330
CCLE	Basu	ora	top.200.cn_ccle	kinetinriboside	1	329	0	330	0	330
CCLE	Basu	ora	top.200.cn_ccle	ko143	0	330	0	330	0	330
CCLE	Basu	ora	top.200.cn_ccle	l685458	0	330	0	330	0	330
CCLE	Basu	ora	top.200.cn_ccle	ldn193189	1	329	0	330	0	330
CCLE	Basu	ora	top.200.cn_ccle	le135	0	330	0	330	0	330
CCLE	Basu	ora	top.200.cn_ccle	leucascandrolidea	0	330	0	330	0	330
CCLE	Basu	ora	top.200.cn_ccle	linsitinib	0	330	0	330	0	330
CCLE	Basu	ora	top.200.cn_ccle	lovastatinacid	0	330	0	330	0	330
CCLE	Basu	ora	top.200.cn_ccle	ly2183240	0	330	0	330	0	330
CCLE	Basu	ora	top.200.cn_ccle	manumycina	0	330	0	330	0	330
CCLE	Basu	ora	top.200.cn_ccle	merck60	0	330	0	330	0	330
CCLE	Basu	ora	top.200.cn_ccle	mk1775	0	330	0	330	0	330
CCLE	Basu	ora	top.200.cn_ccle	mk591	0	330	0	330	0	330
CCLE	Basu	ora	top.200.cn_ccle	ml006	0	330	0	330	0	330
CCLE	Basu	ora	top.200.cn_ccle	ml030	0	330	0	330	0	330
CCLE	Basu	ora	top.200.cn_ccle	ml162	0	330	0	330	0	330
CCLE	Basu	ora	top.200.cn_ccle	ml203	0	330	0	330	0	330
CCLE	Basu	ora	top.200.cn_ccle	ml210	0	330	0	330	0	330
CCLE	Basu	ora	top.200.cn_ccle	ml214	0	330	0	330	0	330
CCLE	Basu	ora	top.200.cn_ccle	mln4924	0	330	0	330	0	330
CCLE	Basu	ora	top.200.cn_ccle	mst312	0	330	0	330	0	330
CCLE	Basu	ora	top.200.cn_ccle	n9isopropylolomoucine	0	330	0	330	0	330
CCLE	Basu	ora	top.200.cn_ccle	nakiterpiosin	0	330	0	330	0	330
CCLE	Basu	ora	top.200.cn_ccle	navitoclax	0	330	0	330	0	330
CCLE	Basu	ora	top.200.cn_ccle	necrostatin1	0	330	0	330	0	330
CCLE	Basu	ora	top.200.cn_ccle	neopeltolide	0	330	0	330	0	330
CCLE	Basu	ora	top.200.cn_ccle	neratinib	0	330	0	330	0	330
CCLE	Basu	ora	top.200.cn_ccle	npc26	0	330	0	330	0	330
CCLE	Basu	ora	top.200.cn_ccle	nsc74859	0	330	0	330	0	330
CCLE	Basu	ora	top.200.cn_ccle	nsc23766	0	330	0	330	0	330
CCLE	Basu	ora	top.200.cn_ccle	nsc632839	0	330	0	330	0	330
CCLE	Basu	ora	top.200.cn_ccle	nsc95397	0	330	0	330	0	330
CCLE	Basu	ora	top.200.cn_ccle	nutlin	1	329	1	329	0	330
CCLE	Basu	ora	top.200.cn_ccle	nvpauy922	0	330	0	330	0	330
CCLE	Basu	ora	top.200.cn_ccle	olaparib	0	330	0	330	0	330
CCLE	Basu	ora	top.200.cn_ccle	oligomycina	0	330	0	330	0	330
CCLE	Basu	ora	top.200.cn_ccle	osw1	0	330	0	330	0	330
CCLE	Basu	ora	top.200.cn_ccle	p0850	0	330	0	330	0	330
CCLE	Basu	ora	top.200.cn_ccle	pac1	0	330	0	330	0	330
CCLE	Basu	ora	top.200.cn_ccle	parbendazole	0	330	0	330	0	330
CCLE	Basu	ora	top.200.cn_ccle	parthenolide	0	330	0	330	0	330
CCLE	Basu	ora	top.200.cn_ccle	pdmp	0	330	0	330	0	330
CCLE	Basu	ora	top.200.cn_ccle	pemetrexed	0	330	0	330	0	330
CCLE	Basu	ora	top.200.cn_ccle	penfluridol	0	330	0	330	0	330
CCLE	Basu	ora	top.200.cn_ccle	pf750	0	330	0	330	0	330
CCLE	Basu	ora	top.200.cn_ccle	pi103	0	330	0	330	0	330
CCLE	Basu	ora	top.200.cn_ccle	pifithrinalpha	0	330	0	330	0	330
CCLE	Basu	ora	top.200.cn_ccle	pifithrinmu	1	329	0	330	0	330
CCLE	Basu	ora	top.200.cn_ccle	pik75	0	330	0	330	0	330
CCLE	Basu	ora	top.200.cn_ccle	piperlongumine	0	330	0	330	0	330
CCLE	Basu	ora	top.200.cn_ccle	pk11195	0	330	0	330	0	330
CCLE	Basu	ora	top.200.cn_ccle	pluripotin	0	330	0	330	0	330
CCLE	Basu	ora	top.200.cn_ccle	pnu74654	0	330	0	330	0	330
CCLE	Basu	ora	top.200.cn_ccle	pp30	0	330	0	330	0	330
CCLE	Basu	ora	top.200.cn_ccle	prima1	0	330	0	330	0	330
CCLE	Basu	ora	top.200.cn_ccle	prima1met	0	330	0	330	0	330
CCLE	Basu	ora	top.200.cn_ccle	prl3inhibitori	0	330	0	330	0	330
CCLE	Basu	ora	top.200.cn_ccle	purmorphamine	0	330	0	330	0	330
CCLE	Basu	ora	top.200.cn_ccle	px12	0	330	0	330	0	330
CCLE	Basu	ora	top.200.cn_ccle	pyrviniumpamoate	0	330	0	330	0	330
CCLE	Basu	ora	top.200.cn_ccle	qs11	1	329	0	330	0	330
CCLE	Basu	ora	top.200.cn_ccle	quinoclamine	1	329	0	330	0	330
CCLE	Basu	ora	top.200.cn_ccle	rita	0	330	0	330	0	330
CCLE	Basu	ora	top.200.cn_ccle	ro281675	0	330	0	330	0	330
CCLE	Basu	ora	top.200.cn_ccle	rotenone	0	330	0	330	0	330
CCLE	Basu	ora	top.200.cn_ccle	salermide	0	330	0	330	0	330
CCLE	Basu	ora	top.200.cn_ccle	sb225002	0	330	0	330	0	330
CCLE	Basu	ora	top.200.cn_ccle	sch529074	0	330	0	330	0	330
CCLE	Basu	ora	top.200.cn_ccle	selumetinib	0	330	0	330	0	330
CCLE	Basu	ora	top.200.cn_ccle	serdemetan	0	330	0	330	0	330
CCLE	Basu	ora	top.200.cn_ccle	sid26681509	1	329	0	330	0	330
CCLE	Basu	ora	top.200.cn_ccle	simvastatin	1	329	0	330	0	330
CCLE	Basu	ora	top.200.cn_ccle	sirolimus	0	330	0	330	0	330
CCLE	Basu	ora	top.200.cn_ccle	skiii	0	330	0	330	0	330
CCLE	Basu	ora	top.200.cn_ccle	sn38	0	330	0	330	0	330
CCLE	Basu	ora	top.200.cn_ccle	snx2112	0	330	0	330	0	330
CCLE	Basu	ora	top.200.cn_ccle	sparfosicacid	0	330	0	330	0	330
CCLE	Basu	ora	top.200.cn_ccle	srii138a	0	330	0	330	0	330
CCLE	Basu	ora	top.200.cn_ccle	t5345967	0	330	0	330	0	330
CCLE	Basu	ora	top.200.cn_ccle	tamatinib	0	330	0	330	0	330
CCLE	Basu	ora	top.200.cn_ccle	tamoxifen	1	329	0	330	0	330
CCLE	Basu	ora	top.200.cn_ccle	tanespimycin	0	330	0	330	0	330
CCLE	Basu	ora	top.200.cn_ccle	teniposide	1	329	0	330	0	330
CCLE	Basu	ora	top.200.cn_ccle	tg101348	0	330	0	330	0	330
CCLE	Basu	ora	top.200.cn_ccle	tgx115	1	329	0	330	0	330
CCLE	Basu	ora	top.200.cn_ccle	tipifarnibp1	0	330	0	330	0	330
CCLE	Basu	ora	top.200.cn_ccle	tipifarnibp2	0	330	0	330	0	330
CCLE	Basu	ora	top.200.cn_ccle	tivozanib	0	330	0	330	0	330
CCLE	Basu	ora	top.200.cn_ccle	tosedostat	0	330	0	330	0	330
CCLE	Basu	ora	top.200.cn_ccle	tozasertib	0	330	0	330	0	330
CCLE	Basu	ora	top.200.cn_ccle	triacsinc	0	330	0	330	0	330
CCLE	Basu	ora	top.200.cn_ccle	triptolide	0	330	0	330	0	330
CCLE	Basu	ora	top.200.cn_ccle	ttnbp	0	330	0	330	0	330
CCLE	Basu	ora	top.200.cn_ccle	tw37	0	330	0	330	0	330
CCLE	Basu	ora	top.200.cn_ccle	tyrphostinag1478	0	330	0	330	0	330
CCLE	Basu	ora	top.200.cn_ccle	ubistatinb	0	330	0	330	0	330
CCLE	Basu	ora	top.200.cn_ccle	unc0638	0	330	0	330	0	330
CCLE	Basu	ora	top.200.cn_ccle	ursolicacid	0	330	0	330	0	330
CCLE	Basu	ora	top.200.cn_ccle	valdecoxib	0	330	0	330	0	330
CCLE	Basu	ora	top.200.cn_ccle	ver155008	0	330	0	330	0	330
CCLE	Basu	ora	top.200.cn_ccle	vorinostat	0	330	0	330	0	330
CCLE	Basu	ora	top.200.cn_ccle	wt161	0	330	0	330	0	330
CCLE	Basu	ora	top.200.cn_ccle	ym155	0	330	0	330	0	330
CCLE	Basu	ora	top.200.cn_ccle	zebularine	1	329	1	329	0	330
CCLE	Basu	ora	top.200.cn_ccle	zm336372	0	330	0	330	0	330
CCLE	Barretina	ora	top.200.cn_ccle	tanespimycin	0	330	0	330	0	330
CCLE	Barretina	ora	top.200.cn_ccle	aew541	0	330	0	330	0	330
CCLE	Barretina	ora	top.200.cn_ccle	azd0530	0	330	0	330	0	330
CCLE	Barretina	ora	top.200.cn_ccle	selumetinib	0	330	0	330	0	330
CCLE	Barretina	ora	top.200.cn_ccle	erlotinib	0	330	0	330	0	330
CCLE	Barretina	ora	top.200.cn_ccle	irinotecan	0	330	0	330	0	330
CCLE	Barretina	ora	top.200.cn_ccle	l685458	0	330	0	330	0	330
CCLE	Barretina	ora	top.200.cn_ccle	lapatinib	0	330	0	330	0	330
CCLE	Barretina	ora	top.200.cn_ccle	lbw242	0	330	0	330	0	330
CCLE	Barretina	ora	top.200.cn_ccle	nilotinib	0	330	0	330	0	330
CCLE	Barretina	ora	top.200.cn_ccle	nutlin	0	330	0	330	0	330
CCLE	Barretina	ora	top.200.cn_ccle	paclitaxel	1	329	0	330	0	330
CCLE	Barretina	ora	top.200.cn_ccle	panobinostat	0	330	0	330	0	330
CCLE	Barretina	ora	top.200.cn_ccle	pd0325901	0	330	0	330	0	330
CCLE	Barretina	ora	top.200.cn_ccle	pd0332991	1	329	0	330	0	330
CCLE	Barretina	ora	top.200.cn_ccle	crizotinib	0	330	0	330	0	330
CCLE	Barretina	ora	top.200.cn_ccle	pha665752	0	330	0	330	0	330
CCLE	Barretina	ora	top.200.cn_ccle	plx4720	0	330	0	330	0	330
CCLE	Barretina	ora	top.200.cn_ccle	raf265	0	330	0	330	0	330
CCLE	Barretina	ora	top.200.cn_ccle	sorafenib	0	330	0	330	0	330
CCLE	Barretina	ora	top.200.cn_ccle	nvptae684	0	330	0	330	0	330
CCLE	Barretina	ora	top.200.cn_ccle	tki258	0	330	0	330	0	330
CCLE	Barretina	ora	top.200.cn_ccle	topotecan	0	330	0	330	0	330
CCLE	Barretina	ora	top.200.cn_ccle	zd6474	0	330	0	330	0	330
CCLE	Garnett	ora	top.200.cn_cosmic	erlotinib	0	330	0	330	0	330
CCLE	Garnett	ora	top.200.cn_cosmic	sirolimus	0	330	0	330	0	330
CCLE	Garnett	ora	top.200.cn_cosmic	sunitinib	0	330	0	330	0	330
CCLE	Garnett	ora	top.200.cn_cosmic	pha665752	0	330	0	330	0	330
CCLE	Garnett	ora	top.200.cn_cosmic	mg132	0	330	0	330	0	330
CCLE	Garnett	ora	top.200.cn_cosmic	paclitaxel	0	330	0	330	0	330
CCLE	Garnett	ora	top.200.cn_cosmic	cyclopamine	0	330	0	330	0	330
CCLE	Garnett	ora	top.200.cn_cosmic	az628	0	330	0	330	0	330
CCLE	Garnett	ora	top.200.cn_cosmic	sorafenib	0	330	0	330	0	330
CCLE	Garnett	ora	top.200.cn_cosmic	tozasertib	0	330	0	330	0	330
CCLE	Garnett	ora	top.200.cn_cosmic	imatinib	0	330	0	330	0	330
CCLE	Garnett	ora	top.200.cn_cosmic	nvptae684	0	330	0	330	0	330
CCLE	Garnett	ora	top.200.cn_cosmic	crizotinib	0	330	0	330	0	330
CCLE	Garnett	ora	top.200.cn_cosmic	azd0530	0	330	0	330	0	330
CCLE	Garnett	ora	top.200.cn_cosmic	strityllcysteine	0	330	0	330	0	330
CCLE	Garnett	ora	top.200.cn_cosmic	zllnlecho	1	329	0	330	0	330
CCLE	Garnett	ora	top.200.cn_cosmic	dasatinib	4	326	0	330	0	330
CCLE	Garnett	ora	top.200.cn_cosmic	gnf2	0	330	0	330	0	330
CCLE	Garnett	ora	top.200.cn_cosmic	cgp60474	0	330	0	330	0	330
CCLE	Garnett	ora	top.200.cn_cosmic	cgp082996	0	330	0	330	0	330
CCLE	Garnett	ora	top.200.cn_cosmic	a770041	0	330	0	330	0	330
CCLE	Garnett	ora	top.200.cn_cosmic	wh4023	0	330	0	330	0	330
CCLE	Garnett	ora	top.200.cn_cosmic	wz184	0	330	0	330	0	330
CCLE	Garnett	ora	top.200.cn_cosmic	bi2536	0	330	0	330	0	330
CCLE	Garnett	ora	top.200.cn_cosmic	bms536924	0	330	0	330	0	330
CCLE	Garnett	ora	top.200.cn_cosmic	bms509744	0	330	0	330	0	330
CCLE	Garnett	ora	top.200.cn_cosmic	cmk	0	330	0	330	0	330
CCLE	Garnett	ora	top.200.cn_cosmic	pyrimethamine	0	330	0	330	0	330
CCLE	Garnett	ora	top.200.cn_cosmic	jw7521	0	330	0	330	0	330
CCLE	Garnett	ora	top.200.cn_cosmic	a443654	0	330	0	330	0	330
CCLE	Garnett	ora	top.200.cn_cosmic	gw843682x	0	330	0	330	0	330
CCLE	Garnett	ora	top.200.cn_cosmic	ms275	0	330	0	330	0	330
CCLE	Garnett	ora	top.200.cn_cosmic	parthenolide	0	330	0	330	0	330
CCLE	Garnett	ora	top.200.cn_cosmic	kin001135	0	330	0	330	0	330
CCLE	Garnett	ora	top.200.cn_cosmic	bortezomib	0	330	0	330	0	330
CCLE	Garnett	ora	top.200.cn_cosmic	xmd885	0	330	0	330	0	330
CCLE	Garnett	ora	top.200.cn_cosmic	roscovitine	0	330	0	330	0	330
CCLE	Garnett	ora	top.200.cn_cosmic	salubrinal	0	330	0	330	0	330
CCLE	Garnett	ora	top.200.cn_cosmic	lapatinib	6	324	1	329	0	330
CCLE	Garnett	ora	top.200.cn_cosmic	gsk269962a	0	330	0	330	0	330
CCLE	Garnett	ora	top.200.cn_cosmic	doxorubicin	0	330	0	330	0	330
CCLE	Garnett	ora	top.200.cn_cosmic	etoposide	15	315	0	330	0	330
CCLE	Garnett	ora	top.200.cn_cosmic	gemcitabine	0	330	0	330	0	330
CCLE	Garnett	ora	top.200.cn_cosmic	mitomycin	0	330	0	330	0	330
CCLE	Garnett	ora	top.200.cn_cosmic	vinorelbine	0	330	0	330	0	330
CCLE	Garnett	ora	top.200.cn_cosmic	nsc87877	1	329	0	330	0	330
CCLE	Garnett	ora	top.200.cn_cosmic	bicalutamide	0	330	0	330	0	330
CCLE	Garnett	ora	top.200.cn_cosmic	qs11	0	330	0	330	0	330
CCLE	Garnett	ora	top.200.cn_cosmic	midostaurin	16	314	6	324	1	329
CCLE	Garnett	ora	top.200.cn_cosmic	chir99021	0	330	0	330	0	330
CCLE	Garnett	ora	top.200.cn_cosmic	ap24534	0	330	0	330	0	330
CCLE	Garnett	ora	top.200.cn_cosmic	azd6482	0	330	0	330	0	330
CCLE	Garnett	ora	top.200.cn_cosmic	jnk9l	0	330	0	330	0	330
CCLE	Garnett	ora	top.200.cn_cosmic	pf562271	0	330	0	330	0	330
CCLE	Garnett	ora	top.200.cn_cosmic	dmog	0	330	0	330	0	330
CCLE	Garnett	ora	top.200.cn_cosmic	fti277	0	330	0	330	0	330
CCLE	Garnett	ora	top.200.cn_cosmic	shikonin	0	330	0	330	0	330
CCLE	Garnett	ora	top.200.cn_cosmic	aktinhibitorviii	0	330	0	330	0	330
CCLE	Garnett	ora	top.200.cn_cosmic	embelin	0	330	0	330	0	330
CCLE	Garnett	ora	top.200.cn_cosmic	fh535	0	330	0	330	0	330
CCLE	Garnett	ora	top.200.cn_cosmic	pac1	0	330	0	330	0	330
CCLE	Garnett	ora	top.200.cn_cosmic	ipa3	3	327	0	330	0	330
CCLE	Garnett	ora	top.200.cn_cosmic	gsk650394	0	330	0	330	0	330
CCLE	Garnett	ora	top.200.cn_cosmic	bay613606	0	330	0	330	0	330
CCLE	Garnett	ora	top.200.cn_cosmic	thapsigargin	0	330	0	330	0	330
CCLE	Garnett	ora	top.200.cn_cosmic	obatoclaxmesylate	0	330	0	330	0	330
CCLE	Garnett	ora	top.200.cn_cosmic	bms754807	0	330	0	330	0	330
CCLE	Garnett	ora	top.200.cn_cosmic	linsitinib	0	330	0	330	0	330
CCLE	Garnett	ora	top.200.cn_cosmic	bexarotene	0	330	0	330	0	330
CCLE	Garnett	ora	top.200.cn_cosmic	bleomycin	0	330	0	330	0	330
CCLE	Garnett	ora	top.200.cn_cosmic	lfma13	0	330	0	330	0	330
CCLE	Garnett	ora	top.200.cn_cosmic	nvpauy922	0	330	0	330	0	330
CCLE	Garnett	ora	top.200.cn_cosmic	bryostatin1	0	330	0	330	0	330
CCLE	Garnett	ora	top.200.cn_cosmic	pazopanib	0	330	0	330	0	330
CCLE	Garnett	ora	top.200.cn_cosmic	epothiloneb	0	330	0	330	0	330
CCLE	Garnett	ora	top.200.cn_cosmic	tipifarnibp1	0	330	0	330	0	330
CCLE	Garnett	ora	top.200.cn_cosmic	as601245	0	330	0	330	0	330
CCLE	Garnett	ora	top.200.cn_cosmic	metformin	0	330	0	330	0	330
CCLE	Garnett	ora	top.200.cn_cosmic	aicar	0	330	0	330	0	330
CCLE	Garnett	ora	top.200.cn_cosmic	sn38	7	323	1	329	0	330
CCLE	Garnett	ora	top.200.cn_cosmic	vinblastine	13	317	0	330	0	330
CCLE	Garnett	ora	top.200.cn_cosmic	cisplatin	0	330	0	330	0	330
CCLE	Garnett	ora	top.200.cn_cosmic	cytarabine	6	324	0	330	0	330
CCLE	Garnett	ora	top.200.cn_cosmic	docetaxel	0	330	0	330	0	330
CCLE	Garnett	ora	top.200.cn_cosmic	methotrexate	0	330	0	330	0	330
CCLE	Garnett	ora	top.200.cn_cosmic	atra	2	328	0	330	0	330
CCLE	Garnett	ora	top.200.cn_cosmic	gefitinib	0	330	0	330	0	330
CCLE	Garnett	ora	top.200.cn_cosmic	navitoclax	0	330	0	330	0	330
CCLE	Garnett	ora	top.200.cn_cosmic	vorinostat	40	290	7	323	0	330
CCLE	Garnett	ora	top.200.cn_cosmic	nilotinib	0	330	0	330	0	330
CCLE	Garnett	ora	top.200.cn_cosmic	rdea119	0	330	0	330	0	330
CCLE	Garnett	ora	top.200.cn_cosmic	ci1040	0	330	0	330	0	330
CCLE	Garnett	ora	top.200.cn_cosmic	temsirolimus	2	328	0	330	0	330
CCLE	Garnett	ora	top.200.cn_cosmic	olaparib	18	312	0	330	0	330
CCLE	Garnett	ora	top.200.cn_cosmic	abt888	0	330	0	330	0	330
CCLE	Garnett	ora	top.200.cn_cosmic	bosutinib	0	330	0	330	0	330
CCLE	Garnett	ora	top.200.cn_cosmic	lenalidomide	0	330	0	330	0	330
CCLE	Garnett	ora	top.200.cn_cosmic	axitinib	20	310	1	329	0	330
CCLE	Garnett	ora	top.200.cn_cosmic	azd7762	5	325	0	330	0	330
CCLE	Garnett	ora	top.200.cn_cosmic	gw441756	0	330	0	330	0	330
CCLE	Garnett	ora	top.200.cn_cosmic	cep701	20	310	2	328	0	330
CCLE	Garnett	ora	top.200.cn_cosmic	sb216763	0	330	0	330	0	330
CCLE	Garnett	ora	top.200.cn_cosmic	tanespimycin	0	330	0	330	0	330
CCLE	Garnett	ora	top.200.cn_cosmic	vx702	0	330	0	330	0	330
CCLE	Garnett	ora	top.200.cn_cosmic	amg706	0	330	0	330	0	330
CCLE	Garnett	ora	top.200.cn_cosmic	ku55933	0	330	0	330	0	330
CCLE	Garnett	ora	top.200.cn_cosmic	elesclomol	0	330	0	330	0	330
CCLE	Garnett	ora	top.200.cn_cosmic	bibw2992	1	329	0	330	0	330
CCLE	Garnett	ora	top.200.cn_cosmic	gdc0449	0	330	0	330	0	330
CCLE	Garnett	ora	top.200.cn_cosmic	plx4720	0	330	0	330	0	330
CCLE	Garnett	ora	top.200.cn_cosmic	bx795	10	320	0	330	0	330
CCLE	Garnett	ora	top.200.cn_cosmic	nu7441	0	330	0	330	0	330
CCLE	Garnett	ora	top.200.cn_cosmic	sl01011	1	329	0	330	0	330
CCLE	Garnett	ora	top.200.cn_cosmic	bid1870	0	330	0	330	0	330
CCLE	Garnett	ora	top.200.cn_cosmic	birb0796	0	330	0	330	0	330
CCLE	Garnett	ora	top.200.cn_cosmic	jnkinhibitorviii	0	330	0	330	0	330
CCLE	Garnett	ora	top.200.cn_cosmic	681640	0	330	0	330	0	330
CCLE	Garnett	ora	top.200.cn_cosmic	nutlin	30	300	2	328	0	330
CCLE	Garnett	ora	top.200.cn_cosmic	pd173074	0	330	0	330	0	330
CCLE	Garnett	ora	top.200.cn_cosmic	zm447439	0	330	0	330	0	330
CCLE	Garnett	ora	top.200.cn_cosmic	ro3306	0	330	0	330	0	330
CCLE	Garnett	ora	top.200.cn_cosmic	mk2206	0	330	0	330	0	330
CCLE	Garnett	ora	top.200.cn_cosmic	pd0332991	9	321	0	330	0	330
CCLE	Garnett	ora	top.200.cn_cosmic	bez235	5	325	0	330	0	330
CCLE	Garnett	ora	top.200.cn_cosmic	gdc0941	0	330	0	330	0	330
CCLE	Garnett	ora	top.200.cn_cosmic	azd8055	0	330	0	330	0	330
CCLE	Garnett	ora	top.200.cn_cosmic	pd0325901	0	330	0	330	0	330
CCLE	Garnett	ora	top.200.cn_cosmic	sb590885	0	330	0	330	0	330
CCLE	Garnett	ora	top.200.cn_cosmic	selumetinib	0	330	0	330	0	330
CCLE	Garnett	ora	top.200.cn_cosmic	wo2009093972	0	330	0	330	0	330
CCLE	Garnett	ora	top.200.cn_cosmic	cct007093	1	329	0	330	0	330
CCLE	Garnett	ora	top.200.cn_cosmic	eht1864	2	328	0	330	0	330
CCLE	Garnett	ora	top.200.cn_cosmic	bms708163	0	330	0	330	0	330
CCLE	Garnett	ora	top.200.cn_cosmic	pf4708671	0	330	0	330	0	330
CCLE	Garnett	ora	top.200.cn_cosmic	jnj26854165	0	330	0	330	0	330
CCLE	Garnett	ora	top.200.cn_cosmic	tw37	0	330	0	330	0	330
CCLE	Garnett	ora	top.200.cn_cosmic	cct018159	0	330	0	330	0	330
CCLE	Garnett	ora	top.200.cn_cosmic	ag014699	0	330	0	330	0	330
CCLE	Basu	ora	top.200.cn_cosmic	gallocatechin3monogallate	0	330	0	330	0	330
CCLE	Basu	ora	top.200.cn_cosmic	16betabromoandrosterone	0	330	0	330	0	330
CCLE	Basu	ora	top.200.cn_cosmic	1s3rrsl3	0	330	0	330	0	330
CCLE	Basu	ora	top.200.cn_cosmic	24dideoxydc45a2	0	330	0	330	0	330
CCLE	Basu	ora	top.200.cn_cosmic	3chlorolalanine	0	330	0	330	0	330
CCLE	Basu	ora	top.200.cn_cosmic	4methylfasudil	7	323	0	330	0	330
CCLE	Basu	ora	top.200.cn_cosmic	aacocf3	0	330	0	330	0	330
CCLE	Basu	ora	top.200.cn_cosmic	abt737	0	330	0	330	0	330
CCLE	Basu	ora	top.200.cn_cosmic	abt751	0	330	0	330	0	330
CCLE	Basu	ora	top.200.cn_cosmic	ac55649	0	330	0	330	0	330
CCLE	Basu	ora	top.200.cn_cosmic	agk2	0	330	0	330	0	330
CCLE	Basu	ora	top.200.cn_cosmic	am580	0	330	0	330	0	330
CCLE	Basu	ora	top.200.cn_cosmic	atra	0	330	0	330	0	330
CCLE	Basu	ora	top.200.cn_cosmic	austocystind	0	330	0	330	0	330
CCLE	Basu	ora	top.200.cn_cosmic	avrainvillamide	0	330	0	330	0	330
CCLE	Basu	ora	top.200.cn_cosmic	azd7545	0	330	0	330	0	330
CCLE	Basu	ora	top.200.cn_cosmic	batimastat	0	330	0	330	0	330
CCLE	Basu	ora	top.200.cn_cosmic	baxchannelblocker	0	330	0	330	0	330
CCLE	Basu	ora	top.200.cn_cosmic	bec	0	330	0	330	0	330
CCLE	Basu	ora	top.200.cn_cosmic	bez235	0	330	0	330	0	330
CCLE	Basu	ora	top.200.cn_cosmic	bi2536	0	330	0	330	0	330
CCLE	Basu	ora	top.200.cn_cosmic	bibr1532	0	330	0	330	0	330
CCLE	Basu	ora	top.200.cn_cosmic	bistramidea	0	330	0	330	0	330
CCLE	Basu	ora	top.200.cn_cosmic	bix01294	0	330	0	330	0	330
CCLE	Basu	ora	top.200.cn_cosmic	blebbistatin	0	330	0	330	0	330
CCLE	Basu	ora	top.200.cn_cosmic	bml259	1	329	0	330	0	330
CCLE	Basu	ora	top.200.cn_cosmic	bms536924	0	330	0	330	0	330
CCLE	Basu	ora	top.200.cn_cosmic	bms754807	0	330	0	330	0	330
CCLE	Basu	ora	top.200.cn_cosmic	bortezomib	0	330	0	330	0	330
CCLE	Basu	ora	top.200.cn_cosmic	brd1429	0	330	0	330	0	330
CCLE	Basu	ora	top.200.cn_cosmic	brd1812	0	330	0	330	0	330
CCLE	Basu	ora	top.200.cn_cosmic	brd4132	0	330	0	330	0	330
CCLE	Basu	ora	top.200.cn_cosmic	brd4354	0	330	0	330	0	330
CCLE	Basu	ora	top.200.cn_cosmic	brd4770	0	330	0	330	0	330
CCLE	Basu	ora	top.200.cn_cosmic	brd55319	0	330	0	330	0	330
CCLE	Basu	ora	top.200.cn_cosmic	brd6340	0	330	0	330	0	330
CCLE	Basu	ora	top.200.cn_cosmic	brd63610	0	330	0	330	0	330
CCLE	Basu	ora	top.200.cn_cosmic	brd6368	0	330	0	330	0	330
CCLE	Basu	ora	top.200.cn_cosmic	brd7137	0	330	0	330	0	330
CCLE	Basu	ora	top.200.cn_cosmic	brd8958	0	330	0	330	0	330
CCLE	Basu	ora	top.200.cn_cosmic	brd9876	0	330	0	330	0	330
CCLE	Basu	ora	top.200.cn_cosmic	brefeldina	0	330	0	330	0	330
CCLE	Basu	ora	top.200.cn_cosmic	bx795	0	330	0	330	0	330
CCLE	Basu	ora	top.200.cn_cosmic	capsaicin	0	330	0	330	0	330
CCLE	Basu	ora	top.200.cn_cosmic	cd1530	0	330	0	330	0	330
CCLE	Basu	ora	top.200.cn_cosmic	cd437	1	329	0	330	0	330
CCLE	Basu	ora	top.200.cn_cosmic	cerulenin	0	330	0	330	0	330
CCLE	Basu	ora	top.200.cn_cosmic	chaetocin	0	330	0	330	0	330
CCLE	Basu	ora	top.200.cn_cosmic	chembl1222381	0	330	0	330	0	330
CCLE	Basu	ora	top.200.cn_cosmic	chembl399379	0	330	0	330	0	330
CCLE	Basu	ora	top.200.cn_cosmic	chir99021	0	330	0	330	0	330
CCLE	Basu	ora	top.200.cn_cosmic	chm1	0	330	0	330	0	330
CCLE	Basu	ora	top.200.cn_cosmic	ciclosporin	0	330	0	330	0	330
CCLE	Basu	ora	top.200.cn_cosmic	cil41	0	330	0	330	0	330
CCLE	Basu	ora	top.200.cn_cosmic	cil55a	0	330	0	330	0	330
CCLE	Basu	ora	top.200.cn_cosmic	cil56	0	330	0	330	0	330
CCLE	Basu	ora	top.200.cn_cosmic	cil70	0	330	0	330	0	330
CCLE	Basu	ora	top.200.cn_cosmic	compound10b	0	330	0	330	0	330
CCLE	Basu	ora	top.200.cn_cosmic	compound110	0	330	0	330	0	330
CCLE	Basu	ora	top.200.cn_cosmic	compound1541a	0	330	0	330	0	330
CCLE	Basu	ora	top.200.cn_cosmic	compound23citrate	0	330	0	330	0	330
CCLE	Basu	ora	top.200.cn_cosmic	compound44	0	330	0	330	0	330
CCLE	Basu	ora	top.200.cn_cosmic	compound7dcis	0	330	0	330	0	330
CCLE	Basu	ora	top.200.cn_cosmic	curcumin	0	330	0	330	0	330
CCLE	Basu	ora	top.200.cn_cosmic	cyanoquinoline11	0	330	0	330	0	330
CCLE	Basu	ora	top.200.cn_cosmic	cyt997	0	330	0	330	0	330
CCLE	Basu	ora	top.200.cn_cosmic	cytochalasinb	4	326	0	330	0	330
CCLE	Basu	ora	top.200.cn_cosmic	dc45a2	0	330	0	330	0	330
CCLE	Basu	ora	top.200.cn_cosmic	dexamethasone	0	330	0	330	0	330
CCLE	Basu	ora	top.200.cn_cosmic	elcpk	0	330	0	330	0	330
CCLE	Basu	ora	top.200.cn_cosmic	erastin	0	330	0	330	0	330
CCLE	Basu	ora	top.200.cn_cosmic	etoposide	0	330	0	330	0	330
CCLE	Basu	ora	top.200.cn_cosmic	fatostatin	0	330	0	330	0	330
CCLE	Basu	ora	top.200.cn_cosmic	fk866	0	330	0	330	0	330
CCLE	Basu	ora	top.200.cn_cosmic	fqi1	0	330	0	330	0	330
CCLE	Basu	ora	top.200.cn_cosmic	fqi2	0	330	0	330	0	330
CCLE	Basu	ora	top.200.cn_cosmic	fumagillol	0	330	0	330	0	330
CCLE	Basu	ora	top.200.cn_cosmic	fumonisinb1	0	330	0	330	0	330
CCLE	Basu	ora	top.200.cn_cosmic	gemcitabine	0	330	0	330	0	330
CCLE	Basu	ora	top.200.cn_cosmic	gmx1778	0	330	0	330	0	330
CCLE	Basu	ora	top.200.cn_cosmic	gossypol	0	330	0	330	0	330
[truncated: 38,941 more rows]

## Sheet: TCGA cohorts
Cohort	Feature type	Feature class	Survival type (overall or relapse-free)	Follow-up, days	Drug	Fraction(FDR < 0.1)	Fraction(FDR < 0.01)	Fraction(FDR < 0.001)			Cohort	Full name
BLCA	COPY	SNP6	OS	2141.5	carboplatin	0	0	0			BLCA	Bladder carcinoma
BLCA	COPY	SNP6	OS	2141.5	cisplatin	0	0	0			BRCA	Breast carcinoma
BLCA	COPY	SNP6	OS	2141.5	gemcitabine	0	0	0			COAD	Colon adenocarcinoma
BLCA	COPY	SNP6	OS	4283	carboplatin	0	0	0			GBM	Glioblastoma multiforme
BLCA	COPY	SNP6	OS	4283	cisplatin	0	0	0			LUAD	Lung adenocarcinoma
BLCA	COPY	SNP6	OS	4283	gemcitabine	0	0	0			LUSC	Lung squamous cell cancer
BLCA	COPY	SNP6	OS	856.6	carboplatin	0	0	0			OV	Ovarian carcinoma
BLCA	COPY	SNP6	OS	856.6	cisplatin	0	0	0			PRAD	Prostate adenocarcinoma
BLCA	COPY	SNP6	OS	856.6	gemcitabine	0	0	0
BLCA	COPY	SNP6	RFS	2141.5	carboplatin	0	0	0
BLCA	COPY	SNP6	RFS	2141.5	cisplatin	0	0	0
BLCA	COPY	SNP6	RFS	2141.5	gemcitabine	0	0	0
BLCA	COPY	SNP6	RFS	4283	carboplatin	0	0	0
BLCA	COPY	SNP6	RFS	4283	cisplatin	0	0	0
BLCA	COPY	SNP6	RFS	4283	gemcitabine	0	0	0
BLCA	COPY	SNP6	RFS	856.6	carboplatin	0	0	0
BLCA	COPY	SNP6	RFS	856.6	cisplatin	0	0	0
BLCA	COPY	SNP6	RFS	856.6	gemcitabine	0	0	0
BLCA	GE	IlluminaHiSeq_RNASeqV2	OS	2141.5	carboplatin	0	0	0
BLCA	GE	IlluminaHiSeq_RNASeqV2	OS	2141.5	cisplatin	0	0	0
BLCA	GE	IlluminaHiSeq_RNASeqV2	OS	2141.5	gemcitabine	0	0	0
BLCA	GE	IlluminaHiSeq_RNASeqV2	OS	4283	carboplatin	0	0	0
BLCA	GE	IlluminaHiSeq_RNASeqV2	OS	4283	cisplatin	0	0	0
BLCA	GE	IlluminaHiSeq_RNASeqV2	OS	4283	gemcitabine	0	0	0
BLCA	GE	IlluminaHiSeq_RNASeqV2	OS	856.6	carboplatin	0	0	0
BLCA	GE	IlluminaHiSeq_RNASeqV2	OS	856.6	cisplatin	0	0	0
BLCA	GE	IlluminaHiSeq_RNASeqV2	OS	856.6	gemcitabine	0	0	0
BLCA	GE	IlluminaHiSeq_RNASeqV2	RFS	2141.5	carboplatin	0	0	0
BLCA	GE	IlluminaHiSeq_RNASeqV2	RFS	2141.5	cisplatin	0	0	0
BLCA	GE	IlluminaHiSeq_RNASeqV2	RFS	2141.5	gemcitabine	0	0	0
BLCA	GE	IlluminaHiSeq_RNASeqV2	RFS	4283	carboplatin	0	0	0
BLCA	GE	IlluminaHiSeq_RNASeqV2	RFS	4283	cisplatin	0	0	0
BLCA	GE	IlluminaHiSeq_RNASeqV2	RFS	4283	gemcitabine	0	0	0
BLCA	GE	IlluminaHiSeq_RNASeqV2	RFS	856.6	carboplatin	0	0	0
BLCA	GE	IlluminaHiSeq_RNASeqV2	RFS	856.6	cisplatin	0	0	0
BLCA	GE	IlluminaHiSeq_RNASeqV2	RFS	856.6	gemcitabine	0	0	0
BLCA	gnea	significant.filtered.combined.maxi	OS	2141.5	carboplatin	0.648552	0	0
BLCA	gnea	significant.filtered.combined.maxi	OS	2141.5	cisplatin	0	0	0
BLCA	gnea	significant.filtered.combined.maxi	OS	2141.5	gemcitabine	0	0	0
BLCA	gnea	significant.filtered.combined.maxi	OS	4283	carboplatin	0.648552	0	0
BLCA	gnea	significant.filtered.combined.maxi	OS	4283	cisplatin	0	0	0
BLCA	gnea	significant.filtered.combined.maxi	OS	4283	gemcitabine	0	0	0
BLCA	gnea	significant.filtered.combined.maxi	OS	856.6	carboplatin	0.648552	0	0
BLCA	gnea	significant.filtered.combined.maxi	OS	856.6	cisplatin	0	0	0
BLCA	gnea	significant.filtered.combined.maxi	OS	856.6	gemcitabine	0	0	0
BLCA	gnea	significant.filtered.combined.maxi	RFS	2141.5	carboplatin	0	0	0
BLCA	gnea	significant.filtered.combined.maxi	RFS	2141.5	cisplatin	0	0	0
BLCA	gnea	significant.filtered.combined.maxi	RFS	2141.5	gemcitabine	0	0	0
BLCA	gnea	significant.filtered.combined.maxi	RFS	4283	carboplatin	0	0	0
BLCA	gnea	significant.filtered.combined.maxi	RFS	4283	cisplatin	0	0	0
BLCA	gnea	significant.filtered.combined.maxi	RFS	4283	gemcitabine	0	0	0
BLCA	gnea	significant.filtered.combined.maxi	RFS	856.6	carboplatin	0	0	0
BLCA	gnea	significant.filtered.combined.maxi	RFS	856.6	cisplatin	0	0	0
BLCA	gnea	significant.filtered.combined.maxi	RFS	856.6	gemcitabine	0	0	0
BLCA	gnea	significant.filtered.combined.mini	OS	2141.5	carboplatin	0	0	0
BLCA	gnea	significant.filtered.combined.mini	OS	2141.5	cisplatin	0	0	0
BLCA	gnea	significant.filtered.combined.mini	OS	2141.5	gemcitabine	0	0	0
BLCA	gnea	significant.filtered.combined.mini	OS	4283	carboplatin	0	0	0
BLCA	gnea	significant.filtered.combined.mini	OS	4283	cisplatin	0	0	0
BLCA	gnea	significant.filtered.combined.mini	OS	4283	gemcitabine	0	0	0
BLCA	gnea	significant.filtered.combined.mini	OS	856.6	carboplatin	0	0	0
BLCA	gnea	significant.filtered.combined.mini	OS	856.6	cisplatin	0	0	0
BLCA	gnea	significant.filtered.combined.mini	OS	856.6	gemcitabine	0	0	0
BLCA	gnea	significant.filtered.combined.mini	RFS	2141.5	carboplatin	0	0	0
BLCA	gnea	significant.filtered.combined.mini	RFS	2141.5	cisplatin	0	0	0
BLCA	gnea	significant.filtered.combined.mini	RFS	2141.5	gemcitabine	0	0	0
BLCA	gnea	significant.filtered.combined.mini	RFS	4283	carboplatin	0	0	0
BLCA	gnea	significant.filtered.combined.mini	RFS	4283	cisplatin	0	0	0
BLCA	gnea	significant.filtered.combined.mini	RFS	4283	gemcitabine	0	0	0
BLCA	gnea	significant.filtered.combined.mini	RFS	856.6	carboplatin	0	0	0
BLCA	gnea	significant.filtered.combined.mini	RFS	856.6	cisplatin	0	0	0
BLCA	gnea	significant.filtered.combined.mini	RFS	856.6	gemcitabine	0	0	0
BLCA	gnea	significant.filtered.illuminahiseq_rnaseqv2.maxi	OS	2141.5	carboplatin	0	0	0
BLCA	gnea	significant.filtered.illuminahiseq_rnaseqv2.maxi	OS	2141.5	cisplatin	0	0	0
BLCA	gnea	significant.filtered.illuminahiseq_rnaseqv2.maxi	OS	2141.5	gemcitabine	0	0	0
BLCA	gnea	significant.filtered.illuminahiseq_rnaseqv2.maxi	OS	4283	carboplatin	0	0	0
BLCA	gnea	significant.filtered.illuminahiseq_rnaseqv2.maxi	OS	4283	cisplatin	0	0	0
BLCA	gnea	significant.filtered.illuminahiseq_rnaseqv2.maxi	OS	4283	gemcitabine	0	0	0
BLCA	gnea	significant.filtered.illuminahiseq_rnaseqv2.maxi	OS	856.6	carboplatin	0	0	0
BLCA	gnea	significant.filtered.illuminahiseq_rnaseqv2.maxi	OS	856.6	cisplatin	0	0	0
BLCA	gnea	significant.filtered.illuminahiseq_rnaseqv2.maxi	OS	856.6	gemcitabine	0	0	0
BLCA	gnea	significant.filtered.illuminahiseq_rnaseqv2.maxi	RFS	2141.5	carboplatin	0	0	0
BLCA	gnea	significant.filtered.illuminahiseq_rnaseqv2.maxi	RFS	2141.5	cisplatin	0	0	0
BLCA	gnea	significant.filtered.illuminahiseq_rnaseqv2.maxi	RFS	2141.5	gemcitabine	0	0	0
BLCA	gnea	significant.filtered.illuminahiseq_rnaseqv2.maxi	RFS	4283	carboplatin	0	0	0
BLCA	gnea	significant.filtered.illuminahiseq_rnaseqv2.maxi	RFS	4283	cisplatin	0	0	0
BLCA	gnea	significant.filtered.illuminahiseq_rnaseqv2.maxi	RFS	4283	gemcitabine	0	0	0
BLCA	gnea	significant.filtered.illuminahiseq_rnaseqv2.maxi	RFS	856.6	carboplatin	0	0	0
BLCA	gnea	significant.filtered.illuminahiseq_rnaseqv2.maxi	RFS	856.6	cisplatin	0	0	0
BLCA	gnea	significant.filtered.illuminahiseq_rnaseqv2.maxi	RFS	856.6	gemcitabine	0	0	0
BLCA	gnea	significant.filtered.illuminahiseq_rnaseqv2.mini	OS	2141.5	cisplatin	0	0	0
BLCA	gnea	significant.filtered.illuminahiseq_rnaseqv2.mini	OS	2141.5	gemcitabine	0.863089	0	0
BLCA	gnea	significant.filtered.illuminahiseq_rnaseqv2.mini	OS	4283	cisplatin	0	0	0
BLCA	gnea	significant.filtered.illuminahiseq_rnaseqv2.mini	OS	4283	gemcitabine	0.863089	0	0
BLCA	gnea	significant.filtered.illuminahiseq_rnaseqv2.mini	OS	856.6	cisplatin	0	0	0
BLCA	gnea	significant.filtered.illuminahiseq_rnaseqv2.mini	OS	856.6	gemcitabine	0.863089	0	0
BLCA	gnea	significant.filtered.illuminahiseq_rnaseqv2.mini	RFS	2141.5	cisplatin	0	0	0
BLCA	gnea	significant.filtered.illuminahiseq_rnaseqv2.mini	RFS	2141.5	gemcitabine	0.793767	0	0
BLCA	gnea	significant.filtered.illuminahiseq_rnaseqv2.mini	RFS	4283	cisplatin	0	0	0
BLCA	gnea	significant.filtered.illuminahiseq_rnaseqv2.mini	RFS	4283	gemcitabine	0.793767	0	0
BLCA	gnea	significant.filtered.illuminahiseq_rnaseqv2.mini	RFS	856.6	cisplatin	0.840385	0	0
BLCA	gnea	significant.filtered.illuminahiseq_rnaseqv2.mini	RFS	856.6	gemcitabine	0.880854	0	0
BLCA	gnea	significant.filtered.snp6.maxi	OS	1990.5	carboplatin	0	0	0
BLCA	gnea	significant.filtered.snp6.maxi	OS	1990.5	cisplatin	0	0	0
BLCA	gnea	significant.filtered.snp6.maxi	OS	1990.5	gemcitabine	0	0	0
BLCA	gnea	significant.filtered.snp6.maxi	OS	3981	carboplatin	0	0	0
BLCA	gnea	significant.filtered.snp6.maxi	OS	3981	cisplatin	0	0	0
BLCA	gnea	significant.filtered.snp6.maxi	OS	3981	gemcitabine	0	0	0
BLCA	gnea	significant.filtered.snp6.maxi	OS	796.2	carboplatin	0	0	0
BLCA	gnea	significant.filtered.snp6.maxi	OS	796.2	cisplatin	0	0	0
BLCA	gnea	significant.filtered.snp6.maxi	OS	796.2	gemcitabine	0	0	0
BLCA	gnea	significant.filtered.snp6.maxi	RFS	1990.5	carboplatin	0	0	0
BLCA	gnea	significant.filtered.snp6.maxi	RFS	1990.5	cisplatin	0	0	0
BLCA	gnea	significant.filtered.snp6.maxi	RFS	1990.5	gemcitabine	0	0	0
BLCA	gnea	significant.filtered.snp6.maxi	RFS	3981	carboplatin	0	0	0
BLCA	gnea	significant.filtered.snp6.maxi	RFS	3981	cisplatin	0	0	0
BLCA	gnea	significant.filtered.snp6.maxi	RFS	3981	gemcitabine	0	0	0
BLCA	gnea	significant.filtered.snp6.maxi	RFS	796.2	carboplatin	0	0	0
BLCA	gnea	significant.filtered.snp6.maxi	RFS	796.2	cisplatin	0	0	0
BLCA	gnea	significant.filtered.snp6.maxi	RFS	796.2	gemcitabine	0	0	0
BLCA	gnea	significant.filtered.snp6.mini	OS	1990.5	carboplatin	0	0	0
BLCA	gnea	significant.filtered.snp6.mini	OS	1990.5	cisplatin	0	0	0
BLCA	gnea	significant.filtered.snp6.mini	OS	1990.5	gemcitabine	0	0	0
BLCA	gnea	significant.filtered.snp6.mini	OS	3981	carboplatin	0	0	0
BLCA	gnea	significant.filtered.snp6.mini	OS	3981	cisplatin	0	0	0
BLCA	gnea	significant.filtered.snp6.mini	OS	3981	gemcitabine	0	0	0
BLCA	gnea	significant.filtered.snp6.mini	OS	796.2	carboplatin	0	0	0
BLCA	gnea	significant.filtered.snp6.mini	OS	796.2	cisplatin	0	0	0
BLCA	gnea	significant.filtered.snp6.mini	OS	796.2	gemcitabine	0	0	0
BLCA	gnea	significant.filtered.snp6.mini	RFS	1990.5	carboplatin	0	0	0
BLCA	gnea	significant.filtered.snp6.mini	RFS	1990.5	cisplatin	0.825406	0	0
BLCA	gnea	significant.filtered.snp6.mini	RFS	1990.5	gemcitabine	0	0	0
BLCA	gnea	significant.filtered.snp6.mini	RFS	3981	carboplatin	0	0	0
BLCA	gnea	significant.filtered.snp6.mini	RFS	3981	cisplatin	0.825406	0	0
BLCA	gnea	significant.filtered.snp6.mini	RFS	3981	gemcitabine	0	0	0
BLCA	gnea	significant.filtered.snp6.mini	RFS	796.2	carboplatin	0	0	0
BLCA	gnea	significant.filtered.snp6.mini	RFS	796.2	cisplatin	0	0	0
BLCA	gnea	significant.filtered.snp6.mini	RFS	796.2	gemcitabine	0	0	0
BLCA	gnea	significant.illuminahiseq_rnaseqv2	OS	2141.5	carboplatin	0	0	0
BLCA	gnea	significant.illuminahiseq_rnaseqv2	OS	2141.5	cisplatin	0	0	0
BLCA	gnea	significant.illuminahiseq_rnaseqv2	OS	2141.5	gemcitabine	0	0	0
BLCA	gnea	significant.illuminahiseq_rnaseqv2	OS	4283	carboplatin	0	0	0
BLCA	gnea	significant.illuminahiseq_rnaseqv2	OS	4283	cisplatin	0	0	0
BLCA	gnea	significant.illuminahiseq_rnaseqv2	OS	4283	gemcitabine	0	0	0
BLCA	gnea	significant.illuminahiseq_rnaseqv2	OS	856.6	carboplatin	0	0	0
BLCA	gnea	significant.illuminahiseq_rnaseqv2	OS	856.6	cisplatin	0	0	0
BLCA	gnea	significant.illuminahiseq_rnaseqv2	OS	856.6	gemcitabine	0	0	0
BLCA	gnea	significant.illuminahiseq_rnaseqv2	RFS	2141.5	carboplatin	0	0	0
BLCA	gnea	significant.illuminahiseq_rnaseqv2	RFS	2141.5	cisplatin	0	0	0
BLCA	gnea	significant.illuminahiseq_rnaseqv2	RFS	2141.5	gemcitabine	0	0	0
BLCA	gnea	significant.illuminahiseq_rnaseqv2	RFS	4283	carboplatin	0	0	0
BLCA	gnea	significant.illuminahiseq_rnaseqv2	RFS	4283	cisplatin	0	0	0
BLCA	gnea	significant.illuminahiseq_rnaseqv2	RFS	4283	gemcitabine	0	0	0
BLCA	gnea	significant.illuminahiseq_rnaseqv2	RFS	856.6	carboplatin	0	0	0
BLCA	gnea	significant.illuminahiseq_rnaseqv2	RFS	856.6	cisplatin	0	0	0
BLCA	gnea	significant.illuminahiseq_rnaseqv2	RFS	856.6	gemcitabine	0	0	0
BLCA	gnea	significant.snp6	OS	2141.5	carboplatin	0	0	0
BLCA	gnea	significant.snp6	OS	2141.5	cisplatin	0	0	0
BLCA	gnea	significant.snp6	OS	2141.5	gemcitabine	0	0	0
BLCA	gnea	significant.snp6	OS	4283	carboplatin	0	0	0
BLCA	gnea	significant.snp6	OS	4283	cisplatin	0	0	0
BLCA	gnea	significant.snp6	OS	4283	gemcitabine	0	0	0
BLCA	gnea	significant.snp6	OS	856.6	carboplatin	0	0	0
BLCA	gnea	significant.snp6	OS	856.6	cisplatin	0	0	0
BLCA	gnea	significant.snp6	OS	856.6	gemcitabine	0	0	0
BLCA	gnea	significant.snp6	RFS	2141.5	carboplatin	0	0	0
BLCA	gnea	significant.snp6	RFS	2141.5	cisplatin	0	0	0
BLCA	gnea	significant.snp6	RFS	2141.5	gemcitabine	0	0	0
BLCA	gnea	significant.snp6	RFS	4283	carboplatin	0	0	0
BLCA	gnea	significant.snp6	RFS	4283	cisplatin	0	0	0
BLCA	gnea	significant.snp6	RFS	4283	gemcitabine	0	0	0
BLCA	gnea	significant.snp6	RFS	856.6	carboplatin	0	0	0
BLCA	gnea	significant.snp6	RFS	856.6	cisplatin	0	0	0
BLCA	gnea	significant.snp6	RFS	856.6	gemcitabine	0	0	0
BLCA	gnea	top.200.illuminahiseq_rnaseqv2	OS	2141.5	carboplatin	0	0	0
BLCA	gnea	top.200.illuminahiseq_rnaseqv2	OS	2141.5	cisplatin	0	0	0
BLCA	gnea	top.200.illuminahiseq_rnaseqv2	OS	2141.5	gemcitabine	0	0	0
BLCA	gnea	top.200.illuminahiseq_rnaseqv2	OS	4283	carboplatin	0	0	0
BLCA	gnea	top.200.illuminahiseq_rnaseqv2	OS	4283	cisplatin	0	0	0
BLCA	gnea	top.200.illuminahiseq_rnaseqv2	OS	4283	gemcitabine	0	0	0
BLCA	gnea	top.200.illuminahiseq_rnaseqv2	OS	856.6	carboplatin	0	0	0
BLCA	gnea	top.200.illuminahiseq_rnaseqv2	OS	856.6	cisplatin	0	0	0
BLCA	gnea	top.200.illuminahiseq_rnaseqv2	OS	856.6	gemcitabine	0	0	0
BLCA	gnea	top.200.illuminahiseq_rnaseqv2	RFS	2141.5	carboplatin	0	0	0
BLCA	gnea	top.200.illuminahiseq_rnaseqv2	RFS	2141.5	cisplatin	0	0	0
BLCA	gnea	top.200.illuminahiseq_rnaseqv2	RFS	2141.5	gemcitabine	0	0	0
BLCA	gnea	top.200.illuminahiseq_rnaseqv2	RFS	4283	carboplatin	0	0	0
BLCA	gnea	top.200.illuminahiseq_rnaseqv2	RFS	4283	cisplatin	0	0	0
BLCA	gnea	top.200.illuminahiseq_rnaseqv2	RFS	4283	gemcitabine	0	0	0
BLCA	gnea	top.200.illuminahiseq_rnaseqv2	RFS	856.6	carboplatin	0	0	0
BLCA	gnea	top.200.illuminahiseq_rnaseqv2	RFS	856.6	cisplatin	0	0	0
BLCA	gnea	top.200.illuminahiseq_rnaseqv2	RFS	856.6	gemcitabine	0	0	0
BLCA	gnea	top.200.snp6	OS	2141.5	carboplatin	0	0	0
BLCA	gnea	top.200.snp6	OS	2141.5	cisplatin	0	0	0
BLCA	gnea	top.200.snp6	OS	2141.5	gemcitabine	0	0	0
BLCA	gnea	top.200.snp6	OS	4283	carboplatin	0	0	0
BLCA	gnea	top.200.snp6	OS	4283	cisplatin	0	0	0
BLCA	gnea	top.200.snp6	OS	4283	gemcitabine	0	0	0
BLCA	gnea	top.200.snp6	OS	856.6	carboplatin	0	0	0
BLCA	gnea	top.200.snp6	OS	856.6	cisplatin	0	0	0
BLCA	gnea	top.200.snp6	OS	856.6	gemcitabine	0	0	0
BLCA	gnea	top.200.snp6	RFS	2141.5	carboplatin	0	0	0
BLCA	gnea	top.200.snp6	RFS	2141.5	cisplatin	0	0	0
BLCA	gnea	top.200.snp6	RFS	2141.5	gemcitabine	0	0	0
BLCA	gnea	top.200.snp6	RFS	4283	carboplatin	0	0	0
BLCA	gnea	top.200.snp6	RFS	4283	cisplatin	0	0	0
BLCA	gnea	top.200.snp6	RFS	4283	gemcitabine	0	0	0
BLCA	gnea	top.200.snp6	RFS	856.6	carboplatin	0	0	0
BLCA	gnea	top.200.snp6	RFS	856.6	cisplatin	0	0	0
BLCA	gnea	top.200.snp6	RFS	856.6	gemcitabine	0	0	0
BLCA	gnea	top.400.illuminahiseq_rnaseqv2	OS	2141.5	carboplatin	0	0	0
BLCA	gnea	top.400.illuminahiseq_rnaseqv2	OS	2141.5	cisplatin	0	0	0
BLCA	gnea	top.400.illuminahiseq_rnaseqv2	OS	2141.5	gemcitabine	0	0	0
BLCA	gnea	top.400.illuminahiseq_rnaseqv2	OS	4283	carboplatin	0	0	0
BLCA	gnea	top.400.illuminahiseq_rnaseqv2	OS	4283	cisplatin	0	0	0
BLCA	gnea	top.400.illuminahiseq_rnaseqv2	OS	4283	gemcitabine	0	0	0
BLCA	gnea	top.400.illuminahiseq_rnaseqv2	OS	856.6	carboplatin	0	0	0
BLCA	gnea	top.400.illuminahiseq_rnaseqv2	OS	856.6	cisplatin	0	0	0
BLCA	gnea	top.400.illuminahiseq_rnaseqv2	OS	856.6	gemcitabine	0	0	0
BLCA	gnea	top.400.illuminahiseq_rnaseqv2	RFS	2141.5	carboplatin	0	0	0
BLCA	gnea	top.400.illuminahiseq_rnaseqv2	RFS	2141.5	cisplatin	0	0	0
BLCA	gnea	top.400.illuminahiseq_rnaseqv2	RFS	2141.5	gemcitabine	0	0	0
BLCA	gnea	top.400.illuminahiseq_rnaseqv2	RFS	4283	carboplatin	0	0	0
BLCA	gnea	top.400.illuminahiseq_rnaseqv2	RFS	4283	cisplatin	0	0	0
BLCA	gnea	top.400.illuminahiseq_rnaseqv2	RFS	4283	gemcitabine	0	0	0
BLCA	gnea	top.400.illuminahiseq_rnaseqv2	RFS	856.6	carboplatin	0	0	0
BLCA	gnea	top.400.illuminahiseq_rnaseqv2	RFS	856.6	cisplatin	0	0	0
BLCA	gnea	top.400.illuminahiseq_rnaseqv2	RFS	856.6	gemcitabine	0	0	0
BLCA	gnea	top.400.snp6	OS	2141.5	carboplatin	0	0	0
BLCA	gnea	top.400.snp6	OS	2141.5	cisplatin	0	0	0
BLCA	gnea	top.400.snp6	OS	2141.5	gemcitabine	0	0	0
BLCA	gnea	top.400.snp6	OS	4283	carboplatin	0	0	0
BLCA	gnea	top.400.snp6	OS	4283	cisplatin	0	0	0
BLCA	gnea	top.400.snp6	OS	4283	gemcitabine	0	0	0
BLCA	gnea	top.400.snp6	OS	856.6	carboplatin	0	0	0
BLCA	gnea	top.400.snp6	OS	856.6	cisplatin	0	0	0
BLCA	gnea	top.400.snp6	OS	856.6	gemcitabine	0	0	0
BLCA	gnea	top.400.snp6	RFS	2141.5	carboplatin	0	0	0
BLCA	gnea	top.400.snp6	RFS	2141.5	cisplatin	0	0	0
BLCA	gnea	top.400.snp6	RFS	2141.5	gemcitabine	0	0	0
BLCA	gnea	top.400.snp6	RFS	4283	carboplatin	0	0	0
BLCA	gnea	top.400.snp6	RFS	4283	cisplatin	0	0	0
BLCA	gnea	top.400.snp6	RFS	4283	gemcitabine	0	0	0
BLCA	gnea	top.400.snp6	RFS	856.6	carboplatin	0	0	0
BLCA	gnea	top.400.snp6	RFS	856.6	cisplatin	0	0	0
BLCA	gnea	top.400.snp6	RFS	856.6	gemcitabine	0	0	0
BLCA	pwnea	significant.filtered.combined.maxi	OS	2141.5	carboplatin	0	0	0
BLCA	pwnea	significant.filtered.combined.maxi	OS	2141.5	cisplatin	0	0	0
BLCA	pwnea	significant.filtered.combined.maxi	OS	2141.5	gemcitabine	0	0	0
BLCA	pwnea	significant.filtered.combined.maxi	OS	4283	carboplatin	0	0	0
BLCA	pwnea	significant.filtered.combined.maxi	OS	4283	cisplatin	0	0	0
BLCA	pwnea	significant.filtered.combined.maxi	OS	4283	gemcitabine	0	0	0
BLCA	pwnea	significant.filtered.combined.maxi	OS	856.6	carboplatin	0	0	0
BLCA	pwnea	significant.filtered.combined.maxi	OS	856.6	cisplatin	0	0	0
BLCA	pwnea	significant.filtered.combined.maxi	OS	856.6	gemcitabine	0	0	0
BLCA	pwnea	significant.filtered.combined.maxi	RFS	2141.5	carboplatin	0	0	0
BLCA	pwnea	significant.filtered.combined.maxi	RFS	2141.5	cisplatin	0	0	0
BLCA	pwnea	significant.filtered.combined.maxi	RFS	2141.5	gemcitabine	0	0	0
BLCA	pwnea	significant.filtered.combined.maxi	RFS	4283	carboplatin	0	0	0
BLCA	pwnea	significant.filtered.combined.maxi	RFS	4283	cisplatin	0	0	0
BLCA	pwnea	significant.filtered.combined.maxi	RFS	4283	gemcitabine	0	0	0
BLCA	pwnea	significant.filtered.combined.maxi	RFS	856.6	carboplatin	0	0	0
BLCA	pwnea	significant.filtered.combined.maxi	RFS	856.6	cisplatin	0	0	0
BLCA	pwnea	significant.filtered.combined.maxi	RFS	856.6	gemcitabine	0	0	0
BLCA	pwnea	significant.filtered.combined.mini	OS	2141.5	carboplatin	0	0	0
BLCA	pwnea	significant.filtered.combined.mini	OS	2141.5	cisplatin	0	0	0
BLCA	pwnea	significant.filtered.combined.mini	OS	2141.5	gemcitabine	0	0	0
BLCA	pwnea	significant.filtered.combined.mini	OS	4283	carboplatin	0	0	0
BLCA	pwnea	significant.filtered.combined.mini	OS	4283	cisplatin	0	0	0
BLCA	pwnea	significant.filtered.combined.mini	OS	4283	gemcitabine	0	0	0
BLCA	pwnea	significant.filtered.combined.mini	OS	856.6	carboplatin	0	0	0
BLCA	pwnea	significant.filtered.combined.mini	OS	856.6	cisplatin	0	0	0
BLCA	pwnea	significant.filtered.combined.mini	OS	856.6	gemcitabine	0	0	0
BLCA	pwnea	significant.filtered.combined.mini	RFS	2141.5	carboplatin	0	0	0
BLCA	pwnea	significant.filtered.combined.mini	RFS	2141.5	cisplatin	0	0	0
BLCA	pwnea	significant.filtered.combined.mini	RFS	2141.5	gemcitabine	0	0	0
BLCA	pwnea	significant.filtered.combined.mini	RFS	4283	carboplatin	0	0	0
BLCA	pwnea	significant.filtered.combined.mini	RFS	4283	cisplatin	0	0	0
BLCA	pwnea	significant.filtered.combined.mini	RFS	4283	gemcitabine	0	0	0
BLCA	pwnea	significant.filtered.combined.mini	RFS	856.6	carboplatin	0	0	0
BLCA	pwnea	significant.filtered.combined.mini	RFS	856.6	cisplatin	0	0	0
BLCA	pwnea	significant.filtered.combined.mini	RFS	856.6	gemcitabine	0	0	0
BLCA	pwnea	significant.filtered.illuminahiseq_rnaseqv2.maxi	OS	2141.5	carboplatin	0	0	0
BLCA	pwnea	significant.filtered.illuminahiseq_rnaseqv2.maxi	OS	2141.5	cisplatin	0	0	0
BLCA	pwnea	significant.filtered.illuminahiseq_rnaseqv2.maxi	OS	2141.5	gemcitabine	0	0	0
BLCA	pwnea	significant.filtered.illuminahiseq_rnaseqv2.maxi	OS	4283	carboplatin	0	0	0
BLCA	pwnea	significant.filtered.illuminahiseq_rnaseqv2.maxi	OS	4283	cisplatin	0	0	0
BLCA	pwnea	significant.filtered.illuminahiseq_rnaseqv2.maxi	OS	4283	gemcitabine	0	0	0
BLCA	pwnea	significant.filtered.illuminahiseq_rnaseqv2.maxi	OS	856.6	carboplatin	0	0	0
BLCA	pwnea	significant.filtered.illuminahiseq_rnaseqv2.maxi	OS	856.6	cisplatin	0	0	0
BLCA	pwnea	significant.filtered.illuminahiseq_rnaseqv2.maxi	OS	856.6	gemcitabine	0	0	0
BLCA	pwnea	significant.filtered.illuminahiseq_rnaseqv2.maxi	RFS	2141.5	carboplatin	0	0	0
BLCA	pwnea	significant.filtered.illuminahiseq_rnaseqv2.maxi	RFS	2141.5	cisplatin	0	0	0
BLCA	pwnea	significant.filtered.illuminahiseq_rnaseqv2.maxi	RFS	2141.5	gemcitabine	0	0	0
BLCA	pwnea	significant.filtered.illuminahiseq_rnaseqv2.maxi	RFS	4283	carboplatin	0	0	0
BLCA	pwnea	significant.filtered.illuminahiseq_rnaseqv2.maxi	RFS	4283	cisplatin	0	0	0
BLCA	pwnea	significant.filtered.illuminahiseq_rnaseqv2.maxi	RFS	4283	gemcitabine	0	0	0
BLCA	pwnea	significant.filtered.illuminahiseq_rnaseqv2.maxi	RFS	856.6	carboplatin	0	0	0
BLCA	pwnea	significant.filtered.illuminahiseq_rnaseqv2.maxi	RFS	856.6	cisplatin	0	0	0
BLCA	pwnea	significant.filtered.illuminahiseq_rnaseqv2.maxi	RFS	856.6	gemcitabine	0	0	0
BLCA	pwnea	significant.filtered.illuminahiseq_rnaseqv2.mini	OS	2141.5	cisplatin	0	0	0
BLCA	pwnea	significant.filtered.illuminahiseq_rnaseqv2.mini	OS	2141.5	gemcitabine	0	0	0
BLCA	pwnea	significant.filtered.illuminahiseq_rnaseqv2.mini	OS	4283	cisplatin	0	0	0
BLCA	pwnea	significant.filtered.illuminahiseq_rnaseqv2.mini	OS	4283	gemcitabine	0	0	0
BLCA	pwnea	significant.filtered.illuminahiseq_rnaseqv2.mini	OS	856.6	cisplatin	0	0	0
BLCA	pwnea	significant.filtered.illuminahiseq_rnaseqv2.mini	OS	856.6	gemcitabine	0	0	0
BLCA	pwnea	significant.filtered.illuminahiseq_rnaseqv2.mini	RFS	2141.5	cisplatin	0	0	0
BLCA	pwnea	significant.filtered.illuminahiseq_rnaseqv2.mini	RFS	2141.5	gemcitabine	0	0	0
BLCA	pwnea	significant.filtered.illuminahiseq_rnaseqv2.mini	RFS	4283	cisplatin	0	0	0
BLCA	pwnea	significant.filtered.illuminahiseq_rnaseqv2.mini	RFS	4283	gemcitabine	0	0	0
BLCA	pwnea	significant.filtered.illuminahiseq_rnaseqv2.mini	RFS	856.6	cisplatin	0	0	0
BLCA	pwnea	significant.filtered.illuminahiseq_rnaseqv2.mini	RFS	856.6	gemcitabine	0	0	0
BLCA	pwnea	significant.filtered.snp6.maxi	OS	1990.5	carboplatin	0	0	0
BLCA	pwnea	significant.filtered.snp6.maxi	OS	1990.5	cisplatin	0	0	0
BLCA	pwnea	significant.filtered.snp6.maxi	OS	1990.5	gemcitabine	0	0	0
BLCA	pwnea	significant.filtered.snp6.maxi	OS	3981	carboplatin	0	0	0
BLCA	pwnea	significant.filtered.snp6.maxi	OS	3981	cisplatin	0	0	0
BLCA	pwnea	significant.filtered.snp6.maxi	OS	3981	gemcitabine	0	0	0
BLCA	pwnea	significant.filtered.snp6.maxi	OS	796.2	carboplatin	0	0	0
BLCA	pwnea	significant.filtered.snp6.maxi	OS	796.2	cisplatin	0	0	0
BLCA	pwnea	significant.filtered.snp6.maxi	OS	796.2	gemcitabine	0	0	0
BLCA	pwnea	significant.filtered.snp6.maxi	RFS	1990.5	carboplatin	0	0	0
BLCA	pwnea	significant.filtered.snp6.maxi	RFS	1990.5	cisplatin	0	0	0
BLCA	pwnea	significant.filtered.snp6.maxi	RFS	1990.5	gemcitabine	0	0	0
BLCA	pwnea	significant.filtered.snp6.maxi	RFS	3981	carboplatin	0	0	0
BLCA	pwnea	significant.filtered.snp6.maxi	RFS	3981	cisplatin	0	0	0
BLCA	pwnea	significant.filtered.snp6.maxi	RFS	3981	gemcitabine	0	0	0
BLCA	pwnea	significant.filtered.snp6.maxi	RFS	796.2	carboplatin	0	0	0
BLCA	pwnea	significant.filtered.snp6.maxi	RFS	796.2	cisplatin	0	0	0
BLCA	pwnea	significant.filtered.snp6.maxi	RFS	796.2	gemcitabine	0	0	0
BLCA	pwnea	significant.filtered.snp6.mini	OS	1990.5	carboplatin	0	0	0
BLCA	pwnea	significant.filtered.snp6.mini	OS	1990.5	cisplatin	0	0	0
BLCA	pwnea	significant.filtered.snp6.mini	OS	1990.5	gemcitabine	0	0	0
BLCA	pwnea	significant.filtered.snp6.mini	OS	3981	carboplatin	0	0	0
BLCA	pwnea	significant.filtered.snp6.mini	OS	3981	cisplatin	0	0	0
BLCA	pwnea	significant.filtered.snp6.mini	OS	3981	gemcitabine	0	0	0
BLCA	pwnea	significant.filtered.snp6.mini	OS	796.2	carboplatin	0	0	0
BLCA	pwnea	significant.filtered.snp6.mini	OS	796.2	cisplatin	0	0	0
BLCA	pwnea	significant.filtered.snp6.mini	OS	796.2	gemcitabine	0	0	0
BLCA	pwnea	significant.filtered.snp6.mini	RFS	1990.5	carboplatin	0	0	0
BLCA	pwnea	significant.filtered.snp6.mini	RFS	1990.5	cisplatin	0	0	0
BLCA	pwnea	significant.filtered.snp6.mini	RFS	1990.5	gemcitabine	0	0	0
BLCA	pwnea	significant.filtered.snp6.mini	RFS	3981	carboplatin	0	0	0
BLCA	pwnea	significant.filtered.snp6.mini	RFS	3981	cisplatin	0	0	0
BLCA	pwnea	significant.filtered.snp6.mini	RFS	3981	gemcitabine	0	0	0
BLCA	pwnea	significant.filtered.snp6.mini	RFS	796.2	carboplatin	0	0	0
BLCA	pwnea	significant.filtered.snp6.mini	RFS	796.2	cisplatin	0	0	0
BLCA	pwnea	significant.filtered.snp6.mini	RFS	796.2	gemcitabine	0	0	0
BLCA	pwnea	significant.illuminahiseq_rnaseqv2	OS	2141.5	carboplatin	0	0	0
BLCA	pwnea	significant.illuminahiseq_rnaseqv2	OS	2141.5	cisplatin	0	0	0
BLCA	pwnea	significant.illuminahiseq_rnaseqv2	OS	2141.5	gemcitabine	0	0	0
BLCA	pwnea	significant.illuminahiseq_rnaseqv2	OS	4283	carboplatin	0	0	0
BLCA	pwnea	significant.illuminahiseq_rnaseqv2	OS	4283	cisplatin	0	0	0
BLCA	pwnea	significant.illuminahiseq_rnaseqv2	OS	4283	gemcitabine	0	0	0
BLCA	pwnea	significant.illuminahiseq_rnaseqv2	OS	856.6	carboplatin	0	0	0
BLCA	pwnea	significant.illuminahiseq_rnaseqv2	OS	856.6	cisplatin	0	0	0
BLCA	pwnea	significant.illuminahiseq_rnaseqv2	OS	856.6	gemcitabine	0	0	0
BLCA	pwnea	significant.illuminahiseq_rnaseqv2	RFS	2141.5	carboplatin	0	0	0
BLCA	pwnea	significant.illuminahiseq_rnaseqv2	RFS	2141.5	cisplatin	0	0	0
BLCA	pwnea	significant.illuminahiseq_rnaseqv2	RFS	2141.5	gemcitabine	0	0	0
BLCA	pwnea	significant.illuminahiseq_rnaseqv2	RFS	4283	carboplatin	0	0	0
BLCA	pwnea	significant.illuminahiseq_rnaseqv2	RFS	4283	cisplatin	0	0	0
BLCA	pwnea	significant.illuminahiseq_rnaseqv2	RFS	4283	gemcitabine	0	0	0
BLCA	pwnea	significant.illuminahiseq_rnaseqv2	RFS	856.6	carboplatin	0	0	0
BLCA	pwnea	significant.illuminahiseq_rnaseqv2	RFS	856.6	cisplatin	0	0	0
BLCA	pwnea	significant.illuminahiseq_rnaseqv2	RFS	856.6	gemcitabine	0	0	0
BLCA	pwnea	significant.snp6	OS	2141.5	carboplatin	0	0	0
BLCA	pwnea	significant.snp6	OS	2141.5	cisplatin	0	0	0
BLCA	pwnea	significant.snp6	OS	2141.5	gemcitabine	0	0	0
BLCA	pwnea	significant.snp6	OS	4283	carboplatin	0	0	0
BLCA	pwnea	significant.snp6	OS	4283	cisplatin	0	0	0
BLCA	pwnea	significant.snp6	OS	4283	gemcitabine	0	0	0
BLCA	pwnea	significant.snp6	OS	856.6	carboplatin	0	0	0
BLCA	pwnea	significant.snp6	OS	856.6	cisplatin	0	0	0
BLCA	pwnea	significant.snp6	OS	856.6	gemcitabine	0	0	0
BLCA	pwnea	significant.snp6	RFS	2141.5	carboplatin	0	0	0
BLCA	pwnea	significant.snp6	RFS	2141.5	cisplatin	0	0	0
BLCA	pwnea	significant.snp6	RFS	2141.5	gemcitabine	0	0	0
BLCA	pwnea	significant.snp6	RFS	4283	carboplatin	0	0	0
BLCA	pwnea	significant.snp6	RFS	4283	cisplatin	0	0	0
BLCA	pwnea	significant.snp6	RFS	4283	gemcitabine	0	0	0
BLCA	pwnea	significant.snp6	RFS	856.6	carboplatin	0	0	0
BLCA	pwnea	significant.snp6	RFS	856.6	cisplatin	0	0	0
BLCA	pwnea	significant.snp6	RFS	856.6	gemcitabine	0	0	0
BLCA	pwnea	top.200.illuminahiseq_rnaseqv2	OS	2141.5	carboplatin	0	0	0
BLCA	pwnea	top.200.illuminahiseq_rnaseqv2	OS	2141.5	cisplatin	0	0	0
BLCA	pwnea	top.200.illuminahiseq_rnaseqv2	OS	2141.5	gemcitabine	0	0	0
BLCA	pwnea	top.200.illuminahiseq_rnaseqv2	OS	4283	carboplatin	0	0	0
BLCA	pwnea	top.200.illuminahiseq_rnaseqv2	OS	4283	cisplatin	0	0	0
BLCA	pwnea	top.200.illuminahiseq_rnaseqv2	OS	4283	gemcitabine	0	0	0
BLCA	pwnea	top.200.illuminahiseq_rnaseqv2	OS	856.6	carboplatin	0	0	0
BLCA	pwnea	top.200.illuminahiseq_rnaseqv2	OS	856.6	cisplatin	0	0	0
BLCA	pwnea	top.200.illuminahiseq_rnaseqv2	OS	856.6	gemcitabine	0	0	0
BLCA	pwnea	top.200.illuminahiseq_rnaseqv2	RFS	2141.5	carboplatin	0	0	0
BLCA	pwnea	top.200.illuminahiseq_rnaseqv2	RFS	2141.5	cisplatin	0	0	0
BLCA	pwnea	top.200.illuminahiseq_rnaseqv2	RFS	2141.5	gemcitabine	0	0	0
BLCA	pwnea	top.200.illuminahiseq_rnaseqv2	RFS	4283	carboplatin	0	0	0
BLCA	pwnea	top.200.illuminahiseq_rnaseqv2	RFS	4283	cisplatin	0	0	0
BLCA	pwnea	top.200.illuminahiseq_rnaseqv2	RFS	4283	gemcitabine	0	0	0
BLCA	pwnea	top.200.illuminahiseq_rnaseqv2	RFS	856.6	carboplatin	0	0	0
BLCA	pwnea	top.200.illuminahiseq_rnaseqv2	RFS	856.6	cisplatin	0	0	0
BLCA	pwnea	top.200.illuminahiseq_rnaseqv2	RFS	856.6	gemcitabine	0	0	0
BLCA	pwnea	top.200.snp6	OS	2141.5	carboplatin	0	0	0
BLCA	pwnea	top.200.snp6	OS	2141.5	cisplatin	0	0	0
BLCA	pwnea	top.200.snp6	OS	2141.5	gemcitabine	0	0	0
BLCA	pwnea	top.200.snp6	OS	4283	carboplatin	0	0	0
BLCA	pwnea	top.200.snp6	OS	4283	cisplatin	0	0	0
BLCA	pwnea	top.200.snp6	OS	4283	gemcitabine	0	0	0
BLCA	pwnea	top.200.snp6	OS	856.6	carboplatin	0	0	0
BLCA	pwnea	top.200.snp6	OS	856.6	cisplatin	0	0	0
BLCA	pwnea	top.200.snp6	OS	856.6	gemcitabine	0	0	0
BLCA	pwnea	top.200.snp6	RFS	2141.5	carboplatin	0	0	0
BLCA	pwnea	top.200.snp6	RFS	2141.5	cisplatin	0	0	0
BLCA	pwnea	top.200.snp6	RFS	2141.5	gemcitabine	0	0	0
BLCA	pwnea	top.200.snp6	RFS	4283	carboplatin	0	0	0
BLCA	pwnea	top.200.snp6	RFS	4283	cisplatin	0	0	0
BLCA	pwnea	top.200.snp6	RFS	4283	gemcitabine	0	0	0
BLCA	pwnea	top.200.snp6	RFS	856.6	carboplatin	0	0	0
BLCA	pwnea	top.200.snp6	RFS	856.6	cisplatin	0	0	0
BLCA	pwnea	top.200.snp6	RFS	856.6	gemcitabine	0	0	0
BLCA	pwnea	top.400.illuminahiseq_rnaseqv2	OS	2141.5	carboplatin	0	0	0
BLCA	pwnea	top.400.illuminahiseq_rnaseqv2	OS	2141.5	cisplatin	0	0	0
BLCA	pwnea	top.400.illuminahiseq_rnaseqv2	OS	2141.5	gemcitabine	0	0	0
BLCA	pwnea	top.400.illuminahiseq_rnaseqv2	OS	4283	carboplatin	0	0	0
BLCA	pwnea	top.400.illuminahiseq_rnaseqv2	OS	4283	cisplatin	0	0	0
BLCA	pwnea	top.400.illuminahiseq_rnaseqv2	OS	4283	gemcitabine	0	0	0
BLCA	pwnea	top.400.illuminahiseq_rnaseqv2	OS	856.6	carboplatin	0	0	0
BLCA	pwnea	top.400.illuminahiseq_rnaseqv2	OS	856.6	cisplatin	0	0	0
BLCA	pwnea	top.400.illuminahiseq_rnaseqv2	OS	856.6	gemcitabine	0	0	0
BLCA	pwnea	top.400.illuminahiseq_rnaseqv2	RFS	2141.5	carboplatin	0	0	0
BLCA	pwnea	top.400.illuminahiseq_rnaseqv2	RFS	2141.5	cisplatin	0	0	0
BLCA	pwnea	top.400.illuminahiseq_rnaseqv2	RFS	2141.5	gemcitabine	0	0	0
BLCA	pwnea	top.400.illuminahiseq_rnaseqv2	RFS	4283	carboplatin	0	0	0
BLCA	pwnea	top.400.illuminahiseq_rnaseqv2	RFS	4283	cisplatin	0	0	0
BLCA	pwnea	top.400.illuminahiseq_rnaseqv2	RFS	4283	gemcitabine	0	0	0
BLCA	pwnea	top.400.illuminahiseq_rnaseqv2	RFS	856.6	carboplatin	0	0	0
BLCA	pwnea	top.400.illuminahiseq_rnaseqv2	RFS	856.6	cisplatin	0	0	0
BLCA	pwnea	top.400.illuminahiseq_rnaseqv2	RFS	856.6	gemcitabine	0	0	0
BLCA	pwnea	top.400.snp6	OS	2141.5	carboplatin	0	0	0
BLCA	pwnea	top.400.snp6	OS	2141.5	cisplatin	0	0	0
BLCA	pwnea	top.400.snp6	OS	2141.5	gemcitabine	0	0	0
BLCA	pwnea	top.400.snp6	OS	4283	carboplatin	0	0	0
BLCA	pwnea	top.400.snp6	OS	4283	cisplatin	0	0	0
BLCA	pwnea	top.400.snp6	OS	4283	gemcitabine	0	0	0
BLCA	pwnea	top.400.snp6	OS	856.6	carboplatin	0	0	0
BLCA	pwnea	top.400.snp6	OS	856.6	cisplatin	0	0	0
BLCA	pwnea	top.400.snp6	OS	856.6	gemcitabine	0	0	0
BLCA	pwnea	top.400.snp6	RFS	2141.5	carboplatin	0	0	0
BLCA	pwnea	top.400.snp6	RFS	2141.5	cisplatin	0	0	0
BLCA	pwnea	top.400.snp6	RFS	2141.5	gemcitabine	0	0	0
BLCA	pwnea	top.400.snp6	RFS	4283	carboplatin	0	0	0
BLCA	pwnea	top.400.snp6	RFS	4283	cisplatin	0	0	0
BLCA	pwnea	top.400.snp6	RFS	4283	gemcitabine	0	0	0
BLCA	pwnea	top.400.snp6	RFS	856.6	carboplatin	0	0	0
BLCA	pwnea	top.400.snp6	RFS	856.6	cisplatin	0	0	0
BLCA	pwnea	top.400.snp6	RFS	856.6	gemcitabine	0	0	0
BRCA	COPY	SNP6	OS	1425.2	5fu	5.37972e-05	5.37972e-05	5.37972e-05
BRCA	COPY	SNP6	OS	1425.2	anastrozole	0.00914552	0	0
BRCA	COPY	SNP6	OS	1425.2	aromasin	1.79324e-05	1.79324e-05	1.79324e-05
BRCA	COPY	SNP6	OS	1425.2	avastin	0	0	0
BRCA	COPY	SNP6	OS	1425.2	carboplatin	0	0	0
BRCA	COPY	SNP6	OS	1425.2	cyclophosphamide	0.010347	0	0
BRCA	COPY	SNP6	OS	1425.2	cytoxan	0.00677845	0	0
BRCA	COPY	SNP6	OS	1425.2	docetaxel	3.58648e-05	3.58648e-05	3.58648e-05
BRCA	COPY	SNP6	OS	1425.2	doxorubicin	0.014597	0.00403479	0
BRCA	COPY	SNP6	OS	1425.2	epirubicin	0.00190083	0.00190083	0.00190083
BRCA	COPY	SNP6	OS	1425.2	gemcitabine	0	0	0
BRCA	COPY	SNP6	OS	1425.2	herceptin	0	0	0
BRCA	COPY	SNP6	OS	1425.2	letrozole	3.58648e-05	3.58648e-05	3.58648e-05
BRCA	COPY	SNP6	OS	1425.2	methotrexate	0	0	0
BRCA	COPY	SNP6	OS	1425.2	paclitaxel	0.013252	0	0
BRCA	COPY	SNP6	OS	1425.2	tamoxifen	0.00573837	0	0
BRCA	COPY	SNP6	OS	1425.2	taxotere	0	0	0
BRCA	COPY	SNP6	OS	1425.2	zometa	1.79324e-05	1.79324e-05	1.79324e-05
BRCA	COPY	SNP6	OS	3563	5fu	0	0	0
BRCA	COPY	SNP6	OS	3563	anastrozole	0.00871514	0	0
BRCA	COPY	SNP6	OS	3563	aromasin	0	0	0
BRCA	COPY	SNP6	OS	3563	avastin	0	0	0
BRCA	COPY	SNP6	OS	3563	carboplatin	0	0	0
BRCA	COPY	SNP6	OS	3563	cyclophosphamide	0.0100601	0	0
BRCA	COPY	SNP6	OS	3563	cytoxan	0.00652739	0	0
BRCA	COPY	SNP6	OS	3563	docetaxel	3.58648e-05	3.58648e-05	3.58648e-05
BRCA	COPY	SNP6	OS	3563	doxorubicin	0.0140769	0.0038734	0
BRCA	COPY	SNP6	OS	3563	epirubicin	0.00190083	0.00190083	0.00190083
BRCA	COPY	SNP6	OS	3563	gemcitabine	0	0	0
BRCA	COPY	SNP6	OS	3563	herceptin	0	0	0
BRCA	COPY	SNP6	OS	3563	letrozole	0	0	0
BRCA	COPY	SNP6	OS	3563	methotrexate	0	0	0
BRCA	COPY	SNP6	OS	3563	paclitaxel	0.0127499	0	0
BRCA	COPY	SNP6	OS	3563	tamoxifen	0.00577423	0	0
BRCA	COPY	SNP6	OS	3563	taxotere	0	0	0
BRCA	COPY	SNP6	OS	3563	zometa	1.79324e-05	1.79324e-05	1.79324e-05
BRCA	COPY	SNP6	OS	7126	5fu	0	0	0
BRCA	COPY	SNP6	OS	7126	anastrozole	0.00871514	0	0
BRCA	COPY	SNP6	OS	7126	aromasin	0	0	0
BRCA	COPY	SNP6	OS	7126	avastin	0	0	0
BRCA	COPY	SNP6	OS	7126	carboplatin	0	0	0
BRCA	COPY	SNP6	OS	7126	cyclophosphamide	0.0100601	0	0
BRCA	COPY	SNP6	OS	7126	cytoxan	0.00652739	0	0
BRCA	COPY	SNP6	OS	7126	docetaxel	3.58648e-05	3.58648e-05	3.58648e-05
BRCA	COPY	SNP6	OS	7126	doxorubicin	0.0140769	0.0038734	0
BRCA	COPY	SNP6	OS	7126	epirubicin	0.00190083	0.00190083	0.00190083
BRCA	COPY	SNP6	OS	7126	gemcitabine	0	0	0
BRCA	COPY	SNP6	OS	7126	herceptin	0	0	0
BRCA	COPY	SNP6	OS	7126	letrozole	0	0	0
BRCA	COPY	SNP6	OS	7126	methotrexate	0	0	0
BRCA	COPY	SNP6	OS	7126	paclitaxel	0.0127499	0	0
BRCA	COPY	SNP6	OS	7126	tamoxifen	0.00577423	0	0
BRCA	COPY	SNP6	OS	7126	taxotere	0	0	0
BRCA	COPY	SNP6	OS	7126	zometa	1.79324e-05	1.79324e-05	1.79324e-05
BRCA	COPY	SNP6	RFS	1343.8	5fu	7.17296e-05	7.17296e-05	7.17296e-05
BRCA	COPY	SNP6	RFS	1343.8	anastrozole	0.00984488	1.79324e-05	0
BRCA	COPY	SNP6	RFS	1343.8	aromasin	0	0	0
BRCA	COPY	SNP6	RFS	1343.8	avastin	0	0	0
BRCA	COPY	SNP6	RFS	1343.8	carboplatin	0	0	0
BRCA	COPY	SNP6	RFS	1343.8	cyclophosphamide	0.0155653	5.37972e-05	0
BRCA	COPY	SNP6	RFS	1343.8	cytoxan	0.0124989	0	0
BRCA	COPY	SNP6	RFS	1343.8	docetaxel	0.0136824	0	0
BRCA	COPY	SNP6	RFS	1343.8	doxorubicin	0.015117	0.00308437	5.37972e-05
BRCA	COPY	SNP6	RFS	1343.8	epirubicin	0	0	0
BRCA	COPY	SNP6	RFS	1343.8	gemcitabine	0	0	0
BRCA	COPY	SNP6	RFS	1343.8	herceptin	0.000860755	0.000860755	0.000860755
BRCA	COPY	SNP6	RFS	1343.8	letrozole	1.79324e-05	1.79324e-05	1.79324e-05
BRCA	COPY	SNP6	RFS	1343.8	methotrexate	0	0	0
BRCA	COPY	SNP6	RFS	1343.8	paclitaxel	0.00980902	0	0
BRCA	COPY	SNP6	RFS	1343.8	tamoxifen	0.0161033	0	0
BRCA	COPY	SNP6	RFS	1343.8	taxotere	0	0	0
BRCA	COPY	SNP6	RFS	1343.8	trastuzumab	0	0	0
BRCA	COPY	SNP6	RFS	1343.8	zometa	0	0	0
BRCA	COPY	SNP6	RFS	3359.5	5fu	0	0	0
BRCA	COPY	SNP6	RFS	3359.5	anastrozole	0.00986282	0	0
BRCA	COPY	SNP6	RFS	3359.5	aromasin	0	0	0
BRCA	COPY	SNP6	RFS	3359.5	avastin	0	0	0
BRCA	COPY	SNP6	RFS	3359.5	carboplatin	0	0	0
BRCA	COPY	SNP6	RFS	3359.5	cyclophosphamide	0.0155115	5.37972e-05	0
BRCA	COPY	SNP6	RFS	3359.5	cytoxan	0.0124271	0	0
BRCA	COPY	SNP6	RFS	3359.5	docetaxel	0.0136824	0	0
BRCA	COPY	SNP6	RFS	3359.5	doxorubicin	0.014848	0.00301264	5.37972e-05
BRCA	COPY	SNP6	RFS	3359.5	epirubicin	0	0	0
BRCA	COPY	SNP6	RFS	3359.5	gemcitabine	0	0	0
BRCA	COPY	SNP6	RFS	3359.5	herceptin	0.000860755	0.000860755	0.000860755
BRCA	COPY	SNP6	RFS	3359.5	letrozole	0	0	0
BRCA	COPY	SNP6	RFS	3359.5	methotrexate	0	0	0
BRCA	COPY	SNP6	RFS	3359.5	paclitaxel	0.00968349	0	0
BRCA	COPY	SNP6	RFS	3359.5	tamoxifen	0.0159957	0	0
BRCA	COPY	SNP6	RFS	3359.5	taxotere	0	0	0
BRCA	COPY	SNP6	RFS	3359.5	trastuzumab	0	0	0
BRCA	COPY	SNP6	RFS	3359.5	zometa	0	0	0
BRCA	COPY	SNP6	RFS	6719	5fu	0	0	0
BRCA	COPY	SNP6	RFS	6719	anastrozole	0.00986282	0	0
BRCA	COPY	SNP6	RFS	6719	aromasin	0	0	0
BRCA	COPY	SNP6	RFS	6719	avastin	0	0	0
BRCA	COPY	SNP6	RFS	6719	carboplatin	0	0	0
BRCA	COPY	SNP6	RFS	6719	cyclophosphamide	0.0155115	5.37972e-05	0
BRCA	COPY	SNP6	RFS	6719	cytoxan	0.0124271	0	0
BRCA	COPY	SNP6	RFS	6719	docetaxel	0.0136824	0	0
BRCA	COPY	SNP6	RFS	6719	doxorubicin	0.014848	0.00301264	5.37972e-05
BRCA	COPY	SNP6	RFS	6719	epirubicin	0	0	0
BRCA	COPY	SNP6	RFS	6719	gemcitabine	0	0	0
BRCA	COPY	SNP6	RFS	6719	herceptin	0.000860755	0.000860755	0.000860755
BRCA	COPY	SNP6	RFS	6719	letrozole	0	0	0
BRCA	COPY	SNP6	RFS	6719	methotrexate	0	0	0
BRCA	COPY	SNP6	RFS	6719	paclitaxel	0.00968349	0	0
BRCA	COPY	SNP6	RFS	6719	tamoxifen	0.0159957	0	0
BRCA	COPY	SNP6	RFS	6719	taxotere	0	0	0
BRCA	COPY	SNP6	RFS	6719	trastuzumab	0	0	0
BRCA	COPY	SNP6	RFS	6719	zometa	0	0	0
BRCA	GE	Agilent	OS	1425.2	anastrozole	0	0	0
BRCA	GE	Agilent	OS	1425.2	aromasin	0	0	0
BRCA	GE	Agilent	OS	1425.2	carboplatin	0	0	0
BRCA	GE	Agilent	OS	1425.2	cyclophosphamide	0	0	0
BRCA	GE	Agilent	OS	1425.2	cytoxan	0	0	0
BRCA	GE	Agilent	OS	1425.2	docetaxel	0	0	0
BRCA	GE	Agilent	OS	1425.2	doxorubicin	0	0	0
BRCA	GE	Agilent	OS	1425.2	letrozole	0	0	0
BRCA	GE	Agilent	OS	1425.2	paclitaxel	0	0	0
BRCA	GE	Agilent	OS	1425.2	tamoxifen	0	0	0
BRCA	GE	Agilent	OS	1425.2	taxotere	0	0	0
BRCA	GE	Agilent	OS	1425.2	trastuzumab	0	0	0
BRCA	GE	Agilent	OS	1425.2	zometa	0	0	0
BRCA	GE	Agilent	OS	3563	5fu	0	0	0
BRCA	GE	Agilent	OS	3563	anastrozole	0	0	0
BRCA	GE	Agilent	OS	3563	aromasin	0	0	0
BRCA	GE	Agilent	OS	3563	carboplatin	0	0	0
BRCA	GE	Agilent	OS	3563	cyclophosphamide	0	0	0
BRCA	GE	Agilent	OS	3563	cytoxan	0	0	0
BRCA	GE	Agilent	OS	3563	docetaxel	0	0	0
BRCA	GE	Agilent	OS	3563	doxorubicin	0	0	0
BRCA	GE	Agilent	OS	3563	letrozole	0	0	0
BRCA	GE	Agilent	OS	3563	paclitaxel	0	0	0
BRCA	GE	Agilent	OS	3563	tamoxifen	0	0	0
BRCA	GE	Agilent	OS	3563	taxotere	0	0	0
BRCA	GE	Agilent	OS	3563	trastuzumab	0	0	0
BRCA	GE	Agilent	OS	3563	zometa	0	0	0
BRCA	GE	Agilent	OS	7126	5fu	0	0	0
BRCA	GE	Agilent	OS	7126	anastrozole	0	0	0
BRCA	GE	Agilent	OS	7126	aromasin	0	0	0
BRCA	GE	Agilent	OS	7126	carboplatin	0	0	0
BRCA	GE	Agilent	OS	7126	cyclophosphamide	0	0	0
BRCA	GE	Agilent	OS	7126	cytoxan	0	0	0
BRCA	GE	Agilent	OS	7126	docetaxel	0	0	0
BRCA	GE	Agilent	OS	7126	doxorubicin	0	0	0
BRCA	GE	Agilent	OS	7126	letrozole	0	0	0
BRCA	GE	Agilent	OS	7126	paclitaxel	0	0	0
BRCA	GE	Agilent	OS	7126	tamoxifen	0	0	0
BRCA	GE	Agilent	OS	7126	taxotere	0	0	0
BRCA	GE	Agilent	OS	7126	trastuzumab	0	0	0
BRCA	GE	Agilent	OS	7126	zometa	0	0	0
BRCA	GE	Agilent	RFS	1343.8	5fu	0	0	0
BRCA	GE	Agilent	RFS	1343.8	anastrozole	5.61388e-05	0	0
BRCA	GE	Agilent	RFS	1343.8	aromasin	0	0	0
BRCA	GE	Agilent	RFS	1343.8	carboplatin	0	0	0
BRCA	GE	Agilent	RFS	1343.8	cyclophosphamide	0	0	0
BRCA	GE	Agilent	RFS	1343.8	cytoxan	0	0	0
BRCA	GE	Agilent	RFS	1343.8	docetaxel	0	0	0
BRCA	GE	Agilent	RFS	1343.8	doxorubicin	0.000617527	0	0
BRCA	GE	Agilent	RFS	1343.8	epirubicin	0	0	0
BRCA	GE	Agilent	RFS	1343.8	letrozole	0	0	0
BRCA	GE	Agilent	RFS	1343.8	paclitaxel	0	0	0
BRCA	GE	Agilent	RFS	1343.8	tamoxifen	0	0	0
BRCA	GE	Agilent	RFS	1343.8	taxotere	0	0	0
BRCA	GE	Agilent	RFS	1343.8	trastuzumab	0	0	0
BRCA	GE	Agilent	RFS	1343.8	zometa	0	0	0
BRCA	GE	Agilent	RFS	3359.5	5fu	0	0	0
BRCA	GE	Agilent	RFS	3359.5	anastrozole	0	0	0
BRCA	GE	Agilent	RFS	3359.5	aromasin	0	0	0
BRCA	GE	Agilent	RFS	3359.5	carboplatin	0	0	0
BRCA	GE	Agilent	RFS	3359.5	cyclophosphamide	0	0	0
BRCA	GE	Agilent	RFS	3359.5	cytoxan	0	0	0
BRCA	GE	Agilent	RFS	3359.5	docetaxel	0	0	0
BRCA	GE	Agilent	RFS	3359.5	doxorubicin	0	0	0
BRCA	GE	Agilent	RFS	3359.5	epirubicin	0	0	0
BRCA	GE	Agilent	RFS	3359.5	letrozole	0	0	0
BRCA	GE	Agilent	RFS	3359.5	paclitaxel	0	0	0
BRCA	GE	Agilent	RFS	3359.5	tamoxifen	0	0	0
BRCA	GE	Agilent	RFS	3359.5	taxotere	0	0	0
BRCA	GE	Agilent	RFS	3359.5	trastuzumab	0	0	0
BRCA	GE	Agilent	RFS	3359.5	zometa	0	0	0
BRCA	GE	Agilent	RFS	6719	5fu	0	0	0
BRCA	GE	Agilent	RFS	6719	anastrozole	0	0	0
BRCA	GE	Agilent	RFS	6719	aromasin	0	0	0
BRCA	GE	Agilent	RFS	6719	carboplatin	0	0	0
BRCA	GE	Agilent	RFS	6719	cyclophosphamide	0	0	0
BRCA	GE	Agilent	RFS	6719	cytoxan	0	0	0
BRCA	GE	Agilent	RFS	6719	docetaxel	0	0	0
BRCA	GE	Agilent	RFS	6719	doxorubicin	0	0	0
BRCA	GE	Agilent	RFS	6719	epirubicin	0	0	0
BRCA	GE	Agilent	RFS	6719	letrozole	0	0	0
BRCA	GE	Agilent	RFS	6719	paclitaxel	0	0	0
BRCA	GE	Agilent	RFS	6719	tamoxifen	0	0	0
BRCA	GE	Agilent	RFS	6719	taxotere	0	0	0
BRCA	GE	Agilent	RFS	6719	trastuzumab	0	0	0
BRCA	GE	Agilent	RFS	6719	zometa	0	0	0
BRCA	GE	IlluminaHiSeq_RNASeq	OS	1425.2	5fu	0	0	0
BRCA	GE	IlluminaHiSeq_RNASeq	OS	1425.2	anastrozole	0	0	0
BRCA	GE	IlluminaHiSeq_RNASeq	OS	1425.2	aromasin	0	0	0
BRCA	GE	IlluminaHiSeq_RNASeq	OS	1425.2	carboplatin	0	0	0
BRCA	GE	IlluminaHiSeq_RNASeq	OS	1425.2	cyclophosphamide	0	0	0
BRCA	GE	IlluminaHiSeq_RNASeq	OS	1425.2	cytoxan	0	0	0
BRCA	GE	IlluminaHiSeq_RNASeq	OS	1425.2	docetaxel	0	0	0
BRCA	GE	IlluminaHiSeq_RNASeq	OS	1425.2	doxorubicin	0	0	0
BRCA	GE	IlluminaHiSeq_RNASeq	OS	1425.2	epirubicin	0	0	0
BRCA	GE	IlluminaHiSeq_RNASeq	OS	1425.2	gemcitabine	0	0	0
BRCA	GE	IlluminaHiSeq_RNASeq	OS	1425.2	herceptin	0	0	0
BRCA	GE	IlluminaHiSeq_RNASeq	OS	1425.2	letrozole	0	0	0
BRCA	GE	IlluminaHiSeq_RNASeq	OS	1425.2	methotrexate	0	0	0
BRCA	GE	IlluminaHiSeq_RNASeq	OS	1425.2	paclitaxel	0	0	0
BRCA	GE	IlluminaHiSeq_RNASeq	OS	1425.2	tamoxifen	9.75515e-05	0	0
BRCA	GE	IlluminaHiSeq_RNASeq	OS	1425.2	taxotere	0	0	0
BRCA	GE	IlluminaHiSeq_RNASeq	OS	1425.2	zometa	0	0	0
BRCA	GE	IlluminaHiSeq_RNASeq	OS	3563	5fu	0	0	0
BRCA	GE	IlluminaHiSeq_RNASeq	OS	3563	anastrozole	0	0	0
BRCA	GE	IlluminaHiSeq_RNASeq	OS	3563	aromasin	0	0	0
BRCA	GE	IlluminaHiSeq_RNASeq	OS	3563	carboplatin	0	0	0
BRCA	GE	IlluminaHiSeq_RNASeq	OS	3563	cyclophosphamide	4.87757e-05	0	0
BRCA	GE	IlluminaHiSeq_RNASeq	OS	3563	cytoxan	0	0	0
BRCA	GE	IlluminaHiSeq_RNASeq	OS	3563	docetaxel	0	0	0
BRCA	GE	IlluminaHiSeq_RNASeq	OS	3563	doxorubicin	0	0	0
BRCA	GE	IlluminaHiSeq_RNASeq	OS	3563	epirubicin	0	0	0
BRCA	GE	IlluminaHiSeq_RNASeq	OS	3563	gemcitabine	0	0	0
BRCA	GE	IlluminaHiSeq_RNASeq	OS	3563	herceptin	0	0	0
BRCA	GE	IlluminaHiSeq_RNASeq	OS	3563	letrozole	0	0	0
BRCA	GE	IlluminaHiSeq_RNASeq	OS	3563	methotrexate	0	0	0
BRCA	GE	IlluminaHiSeq_RNASeq	OS	3563	paclitaxel	0	0	0
BRCA	GE	IlluminaHiSeq_RNASeq	OS	3563	tamoxifen	9.75515e-05	0	0
BRCA	GE	IlluminaHiSeq_RNASeq	OS	3563	taxotere	0	0	0
BRCA	GE	IlluminaHiSeq_RNASeq	OS	3563	zometa	0	0	0
BRCA	GE	IlluminaHiSeq_RNASeq	OS	7126	5fu	0	0	0
BRCA	GE	IlluminaHiSeq_RNASeq	OS	7126	anastrozole	0	0	0
BRCA	GE	IlluminaHiSeq_RNASeq	OS	7126	aromasin	0	0	0
BRCA	GE	IlluminaHiSeq_RNASeq	OS	7126	carboplatin	0	0	0
BRCA	GE	IlluminaHiSeq_RNASeq	OS	7126	cyclophosphamide	4.87757e-05	0	0
BRCA	GE	IlluminaHiSeq_RNASeq	OS	7126	cytoxan	0	0	0
BRCA	GE	IlluminaHiSeq_RNASeq	OS	7126	docetaxel	0	0	0
BRCA	GE	IlluminaHiSeq_RNASeq	OS	7126	doxorubicin	0	0	0
BRCA	GE	IlluminaHiSeq_RNASeq	OS	7126	epirubicin	0	0	0
BRCA	GE	IlluminaHiSeq_RNASeq	OS	7126	gemcitabine	0	0	0
BRCA	GE	IlluminaHiSeq_RNASeq	OS	7126	herceptin	0	0	0
BRCA	GE	IlluminaHiSeq_RNASeq	OS	7126	letrozole	0	0	0
BRCA	GE	IlluminaHiSeq_RNASeq	OS	7126	methotrexate	0	0	0
BRCA	GE	IlluminaHiSeq_RNASeq	OS	7126	paclitaxel	0	0	0
BRCA	GE	IlluminaHiSeq_RNASeq	OS	7126	tamoxifen	9.75515e-05	0	0
BRCA	GE	IlluminaHiSeq_RNASeq	OS	7126	taxotere	0	0	0
BRCA	GE	IlluminaHiSeq_RNASeq	OS	7126	zometa	0	0	0
BRCA	GE	IlluminaHiSeq_RNASeq	RFS	1343.8	5fu	0	0	0
BRCA	GE	IlluminaHiSeq_RNASeq	RFS	1343.8	anastrozole	0	0	0
BRCA	GE	IlluminaHiSeq_RNASeq	RFS	1343.8	aromasin	0	0	0
BRCA	GE	IlluminaHiSeq_RNASeq	RFS	1343.8	carboplatin	0	0	0
BRCA	GE	IlluminaHiSeq_RNASeq	RFS	1343.8	cyclophosphamide	4.87757e-05	0	0
BRCA	GE	IlluminaHiSeq_RNASeq	RFS	1343.8	cytoxan	0	0	0
BRCA	GE	IlluminaHiSeq_RNASeq	RFS	1343.8	docetaxel	0	0	0
BRCA	GE	IlluminaHiSeq_RNASeq	RFS	1343.8	doxorubicin	0.000146327	0	0
BRCA	GE	IlluminaHiSeq_RNASeq	RFS	1343.8	epirubicin	0	0	0
BRCA	GE	IlluminaHiSeq_RNASeq	RFS	1343.8	gemcitabine	0	0	0
BRCA	GE	IlluminaHiSeq_RNASeq	RFS	1343.8	letrozole	0.000146327	0.000146327	0.000146327
BRCA	GE	IlluminaHiSeq_RNASeq	RFS	1343.8	methotrexate	0	0	0
BRCA	GE	IlluminaHiSeq_RNASeq	RFS	1343.8	paclitaxel	0	0	0
BRCA	GE	IlluminaHiSeq_RNASeq	RFS	1343.8	tamoxifen	0	0	0
BRCA	GE	IlluminaHiSeq_RNASeq	RFS	1343.8	taxotere	0	0	0
BRCA	GE	IlluminaHiSeq_RNASeq	RFS	1343.8	trastuzumab	0	0	0
BRCA	GE	IlluminaHiSeq_RNASeq	RFS	1343.8	zometa	0	0	0
BRCA	GE	IlluminaHiSeq_RNASeq	RFS	3359.5	5fu	0	0	0
BRCA	GE	IlluminaHiSeq_RNASeq	RFS	3359.5	anastrozole	0	0	0
BRCA	GE	IlluminaHiSeq_RNASeq	RFS	3359.5	aromasin	0	0	0
BRCA	GE	IlluminaHiSeq_RNASeq	RFS	3359.5	carboplatin	0	0	0
BRCA	GE	IlluminaHiSeq_RNASeq	RFS	3359.5	cyclophosphamide	0.000243879	0	0
BRCA	GE	IlluminaHiSeq_RNASeq	RFS	3359.5	cytoxan	0	0	0
BRCA	GE	IlluminaHiSeq_RNASeq	RFS	3359.5	docetaxel	0	0	0
BRCA	GE	IlluminaHiSeq_RNASeq	RFS	3359.5	doxorubicin	0.000195103	9.75515e-05	0
BRCA	GE	IlluminaHiSeq_RNASeq	RFS	3359.5	epirubicin	0	0	0
BRCA	GE	IlluminaHiSeq_RNASeq	RFS	3359.5	gemcitabine	0	0	0
BRCA	GE	IlluminaHiSeq_RNASeq	RFS	3359.5	letrozole	0	0	0
BRCA	GE	IlluminaHiSeq_RNASeq	RFS	3359.5	methotrexate	0	0	0
BRCA	GE	IlluminaHiSeq_RNASeq	RFS	3359.5	paclitaxel	0	0	0
BRCA	GE	IlluminaHiSeq_RNASeq	RFS	3359.5	tamoxifen	0	0	0
BRCA	GE	IlluminaHiSeq_RNASeq	RFS	3359.5	taxotere	0	0	0
BRCA	GE	IlluminaHiSeq_RNASeq	RFS	3359.5	trastuzumab	0	0	0
BRCA	GE	IlluminaHiSeq_RNASeq	RFS	3359.5	zometa	0	0	0
BRCA	GE	IlluminaHiSeq_RNASeq	RFS	6719	5fu	0	0	0
BRCA	GE	IlluminaHiSeq_RNASeq	RFS	6719	anastrozole	0	0	0
BRCA	GE	IlluminaHiSeq_RNASeq	RFS	6719	aromasin	0	0	0
BRCA	GE	IlluminaHiSeq_RNASeq	RFS	6719	carboplatin	0	0	0
BRCA	GE	IlluminaHiSeq_RNASeq	RFS	6719	cyclophosphamide	0.000243879	0	0
BRCA	GE	IlluminaHiSeq_RNASeq	RFS	6719	cytoxan	0	0	0
BRCA	GE	IlluminaHiSeq_RNASeq	RFS	6719	docetaxel	0	0	0
BRCA	GE	IlluminaHiSeq_RNASeq	RFS	6719	doxorubicin	0.000195103	9.75515e-05	0
BRCA	GE	IlluminaHiSeq_RNASeq	RFS	6719	epirubicin	0	0	0
BRCA	GE	IlluminaHiSeq_RNASeq	RFS	6719	gemcitabine	0	0	0
BRCA	GE	IlluminaHiSeq_RNASeq	RFS	6719	letrozole	0	0	0
BRCA	GE	IlluminaHiSeq_RNASeq	RFS	6719	methotrexate	0	0	0
BRCA	GE	IlluminaHiSeq_RNASeq	RFS	6719	paclitaxel	0	0	0
BRCA	GE	IlluminaHiSeq_RNASeq	RFS	6719	tamoxifen	0	0	0
BRCA	GE	IlluminaHiSeq_RNASeq	RFS	6719	taxotere	0	0	0
BRCA	GE	IlluminaHiSeq_RNASeq	RFS	6719	trastuzumab	0	0	0
BRCA	GE	IlluminaHiSeq_RNASeq	RFS	6719	zometa	0	0	0
BRCA	GE	IlluminaHiSeq_RNASeqV2	OS	1425.2	5fu	0	0	0
BRCA	GE	IlluminaHiSeq_RNASeqV2	OS	1425.2	anastrozole	0.00575582	0.000146334	0
BRCA	GE	IlluminaHiSeq_RNASeqV2	OS	1425.2	aromasin	4.87781e-05	4.87781e-05	4.87781e-05
BRCA	GE	IlluminaHiSeq_RNASeqV2	OS	1425.2	avastin	0	0	0
BRCA	GE	IlluminaHiSeq_RNASeqV2	OS	1425.2	carboplatin	0	0	0
BRCA	GE	IlluminaHiSeq_RNASeqV2	OS	1425.2	cytoxan	0	0	0
BRCA	GE	IlluminaHiSeq_RNASeqV2	OS	1425.2	docetaxel	0	0	0
BRCA	GE	IlluminaHiSeq_RNASeqV2	OS	1425.2	doxorubicin	0.000341447	4.87781e-05	0
BRCA	GE	IlluminaHiSeq_RNASeqV2	OS	1425.2	epirubicin	0.000536559	0.000536559	0.000536559
BRCA	GE	IlluminaHiSeq_RNASeqV2	OS	1425.2	gemcitabine	0	0	0
BRCA	GE	IlluminaHiSeq_RNASeqV2	OS	1425.2	herceptin	0	0	0
BRCA	GE	IlluminaHiSeq_RNASeqV2	OS	1425.2	letrozole	0	0	0
BRCA	GE	IlluminaHiSeq_RNASeqV2	OS	1425.2	methotrexate	0	0	0
BRCA	GE	IlluminaHiSeq_RNASeqV2	OS	1425.2	paclitaxel	0.00687771	0	0
BRCA	GE	IlluminaHiSeq_RNASeqV2	OS	1425.2	tamoxifen	0.000243891	0	0
BRCA	GE	IlluminaHiSeq_RNASeqV2	OS	1425.2	taxotere	0	0	0
BRCA	GE	IlluminaHiSeq_RNASeqV2	OS	1425.2	trastuzumab	0	0	0
BRCA	GE	IlluminaHiSeq_RNASeqV2	OS	1425.2	zometa	0	0	0
BRCA	GE	IlluminaHiSeq_RNASeqV2	OS	3563	5fu	0	0	0
BRCA	GE	IlluminaHiSeq_RNASeqV2	OS	3563	anastrozole	0.000146334	9.75562e-05	0
BRCA	GE	IlluminaHiSeq_RNASeqV2	OS	3563	aromasin	0	0	0
BRCA	GE	IlluminaHiSeq_RNASeqV2	OS	3563	avastin	0	0	0
BRCA	GE	IlluminaHiSeq_RNASeqV2	OS	3563	carboplatin	0	0	0
BRCA	GE	IlluminaHiSeq_RNASeqV2	OS	3563	cyclophosphamide	4.87781e-05	4.87781e-05	0
BRCA	GE	IlluminaHiSeq_RNASeqV2	OS	3563	cytoxan	0	0	0
BRCA	GE	IlluminaHiSeq_RNASeqV2	OS	3563	docetaxel	0	0	0
BRCA	GE	IlluminaHiSeq_RNASeqV2	OS	3563	doxorubicin	0.000292669	4.87781e-05	4.87781e-05
BRCA	GE	IlluminaHiSeq_RNASeqV2	OS	3563	epirubicin	0.000536559	0.000536559	0.000536559
BRCA	GE	IlluminaHiSeq_RNASeqV2	OS	3563	gemcitabine	0	0	0
BRCA	GE	IlluminaHiSeq_RNASeqV2	OS	3563	herceptin	0	0	0
BRCA	GE	IlluminaHiSeq_RNASeqV2	OS	3563	letrozole	0	0	0
BRCA	GE	IlluminaHiSeq_RNASeqV2	OS	3563	methotrexate	0	0	0
BRCA	GE	IlluminaHiSeq_RNASeqV2	OS	3563	paclitaxel	0	0	0
BRCA	GE	IlluminaHiSeq_RNASeqV2	OS	3563	tamoxifen	0.000390225	0	0
BRCA	GE	IlluminaHiSeq_RNASeqV2	OS	3563	taxotere	0	0	0
BRCA	GE	IlluminaHiSeq_RNASeqV2	OS	3563	trastuzumab	0	0	0
BRCA	GE	IlluminaHiSeq_RNASeqV2	OS	3563	zometa	0	0	0
BRCA	GE	IlluminaHiSeq_RNASeqV2	OS	7126	5fu	0	0	0
BRCA	GE	IlluminaHiSeq_RNASeqV2	OS	7126	anastrozole	0.000146334	9.75562e-05	0
BRCA	GE	IlluminaHiSeq_RNASeqV2	OS	7126	aromasin	0	0	0
BRCA	GE	IlluminaHiSeq_RNASeqV2	OS	7126	avastin	0	0	0
BRCA	GE	IlluminaHiSeq_RNASeqV2	OS	7126	carboplatin	0	0	0
BRCA	GE	IlluminaHiSeq_RNASeqV2	OS	7126	cyclophosphamide	4.87781e-05	4.87781e-05	0
BRCA	GE	IlluminaHiSeq_RNASeqV2	OS	7126	cytoxan	0	0	0
BRCA	GE	IlluminaHiSeq_RNASeqV2	OS	7126	docetaxel	0	0	0
BRCA	GE	IlluminaHiSeq_RNASeqV2	OS	7126	doxorubicin	0.000292669	4.87781e-05	4.87781e-05
BRCA	GE	IlluminaHiSeq_RNASeqV2	OS	7126	epirubicin	0.000536559	0.000536559	0.000536559
BRCA	GE	IlluminaHiSeq_RNASeqV2	OS	7126	gemcitabine	0	0	0
BRCA	GE	IlluminaHiSeq_RNASeqV2	OS	7126	herceptin	0	0	0
BRCA	GE	IlluminaHiSeq_RNASeqV2	OS	7126	letrozole	0	0	0
BRCA	GE	IlluminaHiSeq_RNASeqV2	OS	7126	methotrexate	0	0	0
BRCA	GE	IlluminaHiSeq_RNASeqV2	OS	7126	paclitaxel	0	0	0
BRCA	GE	IlluminaHiSeq_RNASeqV2	OS	7126	tamoxifen	0.000390225	0	0
BRCA	GE	IlluminaHiSeq_RNASeqV2	OS	7126	taxotere	0	0	0
BRCA	GE	IlluminaHiSeq_RNASeqV2	OS	7126	trastuzumab	0	0	0
BRCA	GE	IlluminaHiSeq_RNASeqV2	OS	7126	zometa	0	0	0
BRCA	GE	IlluminaHiSeq_RNASeqV2	RFS	1343.8	5fu	0	0	0
BRCA	GE	IlluminaHiSeq_RNASeqV2	RFS	1343.8	anastrozole	0.000146334	0	0
BRCA	GE	IlluminaHiSeq_RNASeqV2	RFS	1343.8	aromasin	0	0	0
BRCA	GE	IlluminaHiSeq_RNASeqV2	RFS	1343.8	avastin	0	0	0
BRCA	GE	IlluminaHiSeq_RNASeqV2	RFS	1343.8	carboplatin	0	0	0
BRCA	GE	IlluminaHiSeq_RNASeqV2	RFS	1343.8	cyclophosphamide	0.000292669	0	0
BRCA	GE	IlluminaHiSeq_RNASeqV2	RFS	1343.8	cytoxan	4.87781e-05	4.87781e-05	0
BRCA	GE	IlluminaHiSeq_RNASeqV2	RFS	1343.8	docetaxel	0	0	0
BRCA	GE	IlluminaHiSeq_RNASeqV2	RFS	1343.8	doxorubicin	0.000682894	0	0
BRCA	GE	IlluminaHiSeq_RNASeqV2	RFS	1343.8	epirubicin	0	0	0
BRCA	GE	IlluminaHiSeq_RNASeqV2	RFS	1343.8	gemcitabine	0	0	0
BRCA	GE	IlluminaHiSeq_RNASeqV2	RFS	1343.8	herceptin	0.000146334	0.000146334	0.000146334
BRCA	GE	IlluminaHiSeq_RNASeqV2	RFS	1343.8	letrozole	0	0	0
BRCA	GE	IlluminaHiSeq_RNASeqV2	RFS	1343.8	methotrexate	0	0	0
BRCA	GE	IlluminaHiSeq_RNASeqV2	RFS	1343.8	paclitaxel	0	0	0
BRCA	GE	IlluminaHiSeq_RNASeqV2	RFS	1343.8	tamoxifen	0.000341447	0	0
BRCA	GE	IlluminaHiSeq_RNASeqV2	RFS	1343.8	taxotere	0	0	0
BRCA	GE	IlluminaHiSeq_RNASeqV2	RFS	1343.8	trastuzumab	0	0	0
BRCA	GE	IlluminaHiSeq_RNASeqV2	RFS	1343.8	zometa	0	0	0
BRCA	GE	IlluminaHiSeq_RNASeqV2	RFS	3359.5	5fu	0	0	0
BRCA	GE	IlluminaHiSeq_RNASeqV2	RFS	3359.5	anastrozole	4.87781e-05	0	0
BRCA	GE	IlluminaHiSeq_RNASeqV2	RFS	3359.5	aromasin	0	0	0
BRCA	GE	IlluminaHiSeq_RNASeqV2	RFS	3359.5	avastin	0	0	0
BRCA	GE	IlluminaHiSeq_RNASeqV2	RFS	3359.5	carboplatin	0	0	0
BRCA	GE	IlluminaHiSeq_RNASeqV2	RFS	3359.5	cyclophosphamide	0.000195112	0	0
BRCA	GE	IlluminaHiSeq_RNASeqV2	RFS	3359.5	cytoxan	4.87781e-05	4.87781e-05	0
BRCA	GE	IlluminaHiSeq_RNASeqV2	RFS	3359.5	docetaxel	0	0	0
BRCA	GE	IlluminaHiSeq_RNASeqV2	RFS	3359.5	doxorubicin	4.87781e-05	0	0
BRCA	GE	IlluminaHiSeq_RNASeqV2	RFS	3359.5	epirubicin	0	0	0
BRCA	GE	IlluminaHiSeq_RNASeqV2	RFS	3359.5	gemcitabine	0	0	0
BRCA	GE	IlluminaHiSeq_RNASeqV2	RFS	3359.5	herceptin	0.000146334	0.000146334	0.000146334
BRCA	GE	IlluminaHiSeq_RNASeqV2	RFS	3359.5	letrozole	0	0	0
BRCA	GE	IlluminaHiSeq_RNASeqV2	RFS	3359.5	methotrexate	0	0	0
BRCA	GE	IlluminaHiSeq_RNASeqV2	RFS	3359.5	paclitaxel	0	0	0
BRCA	GE	IlluminaHiSeq_RNASeqV2	RFS	3359.5	tamoxifen	0.000634115	0	0
BRCA	GE	IlluminaHiSeq_RNASeqV2	RFS	3359.5	taxotere	0	0	0
BRCA	GE	IlluminaHiSeq_RNASeqV2	RFS	3359.5	trastuzumab	0	0	0
BRCA	GE	IlluminaHiSeq_RNASeqV2	RFS	3359.5	zometa	0	0	0
BRCA	GE	IlluminaHiSeq_RNASeqV2	RFS	6719	5fu	0	0	0
BRCA	GE	IlluminaHiSeq_RNASeqV2	RFS	6719	anastrozole	4.87781e-05	0	0
BRCA	GE	IlluminaHiSeq_RNASeqV2	RFS	6719	aromasin	0	0	0
BRCA	GE	IlluminaHiSeq_RNASeqV2	RFS	6719	avastin	0	0	0
BRCA	GE	IlluminaHiSeq_RNASeqV2	RFS	6719	carboplatin	0	0	0
BRCA	GE	IlluminaHiSeq_RNASeqV2	RFS	6719	cyclophosphamide	0.000195112	0	0
BRCA	GE	IlluminaHiSeq_RNASeqV2	RFS	6719	cytoxan	4.87781e-05	4.87781e-05	0
BRCA	GE	IlluminaHiSeq_RNASeqV2	RFS	6719	docetaxel	0	0	0
BRCA	GE	IlluminaHiSeq_RNASeqV2	RFS	6719	doxorubicin	4.87781e-05	0	0
BRCA	GE	IlluminaHiSeq_RNASeqV2	RFS	6719	epirubicin	0	0	0
BRCA	GE	IlluminaHiSeq_RNASeqV2	RFS	6719	gemcitabine	0	0	0
BRCA	GE	IlluminaHiSeq_RNASeqV2	RFS	6719	herceptin	0.000146334	0.000146334	0.000146334
BRCA	GE	IlluminaHiSeq_RNASeqV2	RFS	6719	letrozole	0	0	0
BRCA	GE	IlluminaHiSeq_RNASeqV2	RFS	6719	methotrexate	0	0	0
BRCA	GE	IlluminaHiSeq_RNASeqV2	RFS	6719	paclitaxel	0	0	0
BRCA	GE	IlluminaHiSeq_RNASeqV2	RFS	6719	tamoxifen	9.75562e-05	0	0
BRCA	GE	IlluminaHiSeq_RNASeqV2	RFS	6719	taxotere	0	0	0
BRCA	GE	IlluminaHiSeq_RNASeqV2	RFS	6719	trastuzumab	0	0	0
BRCA	GE	IlluminaHiSeq_RNASeqV2	RFS	6719	zometa	0	0	0
BRCA	gnea	mutations.mgs	OS	1425.2	5fu	0	0	0
BRCA	gnea	mutations.mgs	OS	1425.2	anastrozole	0.00783098	0	0
BRCA	gnea	mutations.mgs	OS	1425.2	aromasin	0	0	0
BRCA	gnea	mutations.mgs	OS	1425.2	avastin	0	0	0
BRCA	gnea	mutations.mgs	OS	1425.2	carboplatin	0	0	0
BRCA	gnea	mutations.mgs	OS	1425.2	cyclophosphamide	0	0	0
BRCA	gnea	mutations.mgs	OS	1425.2	cytoxan	0.000157671	0	0
BRCA	gnea	mutations.mgs	OS	1425.2	docetaxel	0	0	0
BRCA	gnea	mutations.mgs	OS	1425.2	doxorubicin	0.00593893	0	0
BRCA	gnea	mutations.mgs	OS	1425.2	epirubicin	0.00126137	0.00126137	0.00126137
BRCA	gnea	mutations.mgs	OS	1425.2	gemcitabine	0	0	0
BRCA	gnea	mutations.mgs	OS	1425.2	herceptin	0	0	0
BRCA	gnea	mutations.mgs	OS	1425.2	letrozole	0	0	0
BRCA	gnea	mutations.mgs	OS	1425.2	methotrexate	0	0	0
BRCA	gnea	mutations.mgs	OS	1425.2	paclitaxel	0.000157671	0	0
BRCA	gnea	mutations.mgs	OS	1425.2	tamoxifen	0.000420455	0	0
BRCA	gnea	mutations.mgs	OS	1425.2	taxotere	0	0	0
BRCA	gnea	mutations.mgs	OS	1425.2	trastuzumab	0	0	0
BRCA	gnea	mutations.mgs	OS	1425.2	zometa	0	0	0
BRCA	gnea	mutations.mgs	OS	3563	5fu	0	0	0
BRCA	gnea	mutations.mgs	OS	3563	anastrozole	0.00562359	0	0
BRCA	gnea	mutations.mgs	OS	3563	aromasin	0	0	0
BRCA	gnea	mutations.mgs	OS	3563	avastin	0	0	0
BRCA	gnea	mutations.mgs	OS	3563	carboplatin	0	0	0
BRCA	gnea	mutations.mgs	OS	3563	cyclophosphamide	0	0	0
BRCA	gnea	mutations.mgs	OS	3563	cytoxan	0	0	0
BRCA	gnea	mutations.mgs	OS	3563	docetaxel	0	0	0
BRCA	gnea	mutations.mgs	OS	3563	doxorubicin	0.00215483	0	0
BRCA	gnea	mutations.mgs	OS	3563	epirubicin	0.00120881	0.00120881	0.00120881
BRCA	gnea	mutations.mgs	OS	3563	gemcitabine	0	0	0
BRCA	gnea	mutations.mgs	OS	3563	herceptin	0	0	0
BRCA	gnea	mutations.mgs	OS	3563	letrozole	0	0	0
BRCA	gnea	mutations.mgs	OS	3563	methotrexate	0	0	0
BRCA	gnea	mutations.mgs	OS	3563	paclitaxel	0	0	0
BRCA	gnea	mutations.mgs	OS	3563	tamoxifen	0.000262784	0	0
BRCA	gnea	mutations.mgs	OS	3563	taxotere	0	0	0
BRCA	gnea	mutations.mgs	OS	3563	trastuzumab	0	0	0
BRCA	gnea	mutations.mgs	OS	3563	zometa	0	0	0
BRCA	gnea	mutations.mgs	OS	7126	5fu	0	0	0
BRCA	gnea	mutations.mgs	OS	7126	anastrozole	0.00562359	0	0
BRCA	gnea	mutations.mgs	OS	7126	aromasin	0	0	0
BRCA	gnea	mutations.mgs	OS	7126	avastin	0	0	0
BRCA	gnea	mutations.mgs	OS	7126	carboplatin	0	0	0
BRCA	gnea	mutations.mgs	OS	7126	cyclophosphamide	0	0	0
BRCA	gnea	mutations.mgs	OS	7126	cytoxan	0	0	0
BRCA	gnea	mutations.mgs	OS	7126	docetaxel	0	0	0
BRCA	gnea	mutations.mgs	OS	7126	doxorubicin	0.00215483	0	0
BRCA	gnea	mutations.mgs	OS	7126	epirubicin	0.00120881	0.00120881	0.00120881
BRCA	gnea	mutations.mgs	OS	7126	gemcitabine	0	0	0
BRCA	gnea	mutations.mgs	OS	7126	herceptin	0	0	0
BRCA	gnea	mutations.mgs	OS	7126	letrozole	0	0	0
BRCA	gnea	mutations.mgs	OS	7126	methotrexate	0	0	0
BRCA	gnea	mutations.mgs	OS	7126	paclitaxel	0	0	0
BRCA	gnea	mutations.mgs	OS	7126	tamoxifen	0.000262784	0	0
BRCA	gnea	mutations.mgs	OS	7126	taxotere	0	0	0
BRCA	gnea	mutations.mgs	OS	7126	trastuzumab	0	0	0
BRCA	gnea	mutations.mgs	OS	7126	zometa	0	0	0
BRCA	gnea	mutations.mgs	RFS	1343.8	5fu	0	0	0
BRCA	gnea	mutations.mgs	RFS	1343.8	anastrozole	0.000105114	0	0
BRCA	gnea	mutations.mgs	RFS	1343.8	aromasin	0	0	0
BRCA	gnea	mutations.mgs	RFS	1343.8	avastin	0	0	0
BRCA	gnea	mutations.mgs	RFS	1343.8	carboplatin	0	0	0
BRCA	gnea	mutations.mgs	RFS	1343.8	cyclophosphamide	0.00735796	0	0
BRCA	gnea	mutations.mgs	RFS	1343.8	cytoxan	0.000105114	0	0
BRCA	gnea	mutations.mgs	RFS	1343.8	docetaxel	0	0	0
BRCA	gnea	mutations.mgs	RFS	1343.8	doxorubicin	0.00336364	0	0
BRCA	gnea	mutations.mgs	RFS	1343.8	epirubicin	0	0	0
BRCA	gnea	mutations.mgs	RFS	1343.8	gemcitabine	0	0	0
BRCA	gnea	mutations.mgs	RFS	1343.8	herceptin	0	0	0
BRCA	gnea	mutations.mgs	RFS	1343.8	letrozole	0	0	0
BRCA	gnea	mutations.mgs	RFS	1343.8	methotrexate	0	0	0
BRCA	gnea	mutations.mgs	RFS	1343.8	paclitaxel	0.00183949	0	0
BRCA	gnea	mutations.mgs	RFS	1343.8	tamoxifen	0.000420455	0	0
BRCA	gnea	mutations.mgs	RFS	1343.8	taxotere	0	0	0
BRCA	gnea	mutations.mgs	RFS	1343.8	trastuzumab	0	0	0
BRCA	gnea	mutations.mgs	RFS	1343.8	zometa	0	0	0
BRCA	gnea	mutations.mgs	RFS	3359.5	5fu	0	0	0
BRCA	gnea	mutations.mgs	RFS	3359.5	anastrozole	0.00762075	5.25569e-05	0
BRCA	gnea	mutations.mgs	RFS	3359.5	aromasin	0	0	0
BRCA	gnea	mutations.mgs	RFS	3359.5	avastin	0	0	0
BRCA	gnea	mutations.mgs	RFS	3359.5	carboplatin	0	0	0
BRCA	gnea	mutations.mgs	RFS	3359.5	cyclophosphamide	0	0	0
BRCA	gnea	mutations.mgs	RFS	3359.5	cytoxan	5.25569e-05	0	0
BRCA	gnea	mutations.mgs	RFS	3359.5	docetaxel	0	0	0
BRCA	gnea	mutations.mgs	RFS	3359.5	doxorubicin	0.00641194	0.000157671	0
BRCA	gnea	mutations.mgs	RFS	3359.5	epirubicin	0	0	0
BRCA	gnea	mutations.mgs	RFS	3359.5	gemcitabine	0	0	0
BRCA	gnea	mutations.mgs	RFS	3359.5	herceptin	0	0	0
BRCA	gnea	mutations.mgs	RFS	3359.5	letrozole	0	0	0
BRCA	gnea	mutations.mgs	RFS	3359.5	methotrexate	0	0	0
BRCA	gnea	mutations.mgs	RFS	3359.5	paclitaxel	0.00436222	0	0
BRCA	gnea	mutations.mgs	RFS	3359.5	tamoxifen	0.00136648	5.25569e-05	0
BRCA	gnea	mutations.mgs	RFS	3359.5	taxotere	0	0	0
BRCA	gnea	mutations.mgs	RFS	3359.5	trastuzumab	0	0	0
BRCA	gnea	mutations.mgs	RFS	3359.5	zometa	0	0	0
BRCA	gnea	mutations.mgs	RFS	6719	5fu	0	0	0
BRCA	gnea	mutations.mgs	RFS	6719	anastrozole	0.00762075	5.25569e-05	0
BRCA	gnea	mutations.mgs	RFS	6719	aromasin	0	0	0
BRCA	gnea	mutations.mgs	RFS	6719	avastin	0	0	0
BRCA	gnea	mutations.mgs	RFS	6719	carboplatin	0	0	0
BRCA	gnea	mutations.mgs	RFS	6719	cyclophosphamide	0	0	0
BRCA	gnea	mutations.mgs	RFS	6719	cytoxan	5.25569e-05	0	0
BRCA	gnea	mutations.mgs	RFS	6719	docetaxel	0	0	0
BRCA	gnea	mutations.mgs	RFS	6719	doxorubicin	0.00641194	0.000157671	0
BRCA	gnea	mutations.mgs	RFS	6719	epirubicin	0	0	0
BRCA	gnea	mutations.mgs	RFS	6719	gemcitabine	0	0	0
BRCA	gnea	mutations.mgs	RFS	6719	herceptin	0	0	0
BRCA	gnea	mutations.mgs	RFS	6719	letrozole	0	0	0
BRCA	gnea	mutations.mgs	RFS	6719	methotrexate	0	0	0
BRCA	gnea	mutations.mgs	RFS	6719	paclitaxel	0.00436222	0	0
BRCA	gnea	mutations.mgs	RFS	6719	tamoxifen	0.00183949	5.25569e-05	0
BRCA	gnea	mutations.mgs	RFS	6719	taxotere	0	0	0
BRCA	gnea	mutations.mgs	RFS	6719	trastuzumab	0	0	0
BRCA	gnea	mutations.mgs	RFS	6719	zometa	0	0	0
BRCA	gnea	significant.agilent	OS	1425.2	anastrozole	0	0	0
BRCA	gnea	significant.agilent	OS	1425.2	aromasin	0	0	0
BRCA	gnea	significant.agilent	OS	1425.2	carboplatin	0	0	0
BRCA	gnea	significant.agilent	OS	1425.2	cyclophosphamide	0.00152415	0.00152415	0.00152415
BRCA	gnea	significant.agilent	OS	1425.2	cytoxan	0.000735796	0.000735796	0.000735796
BRCA	gnea	significant.agilent	OS	1425.2	docetaxel	0	0	0
BRCA	gnea	significant.agilent	OS	1425.2	doxorubicin	0	0	0
BRCA	gnea	significant.agilent	OS	1425.2	letrozole	0	0	0
BRCA	gnea	significant.agilent	OS	1425.2	paclitaxel	0	0	0
BRCA	gnea	significant.agilent	OS	1425.2	tamoxifen	0	0	0
BRCA	gnea	significant.agilent	OS	1425.2	taxotere	0	0	0
BRCA	gnea	significant.agilent	OS	1425.2	trastuzumab	0	0	0
BRCA	gnea	significant.agilent	OS	1425.2	zometa	0	0	0
BRCA	gnea	significant.agilent	OS	3563	5fu	0	0	0
BRCA	gnea	significant.agilent	OS	3563	anastrozole	0	0	0
BRCA	gnea	significant.agilent	OS	3563	aromasin	0	0	0
BRCA	gnea	significant.agilent	OS	3563	carboplatin	0	0	0
BRCA	gnea	significant.agilent	OS	3563	cyclophosphamide	0	0	0
BRCA	gnea	significant.agilent	OS	3563	cytoxan	0	0	0
BRCA	gnea	significant.agilent	OS	3563	docetaxel	0	0	0
BRCA	gnea	significant.agilent	OS	3563	doxorubicin	0	0	0
BRCA	gnea	significant.agilent	OS	3563	letrozole	0	0	0
BRCA	gnea	significant.agilent	OS	3563	paclitaxel	0	0	0
BRCA	gnea	significant.agilent	OS	3563	tamoxifen	0	0	0
BRCA	gnea	significant.agilent	OS	3563	taxotere	0	0	0
BRCA	gnea	significant.agilent	OS	3563	trastuzumab	0	0	0
BRCA	gnea	significant.agilent	OS	3563	zometa	0	0	0
BRCA	gnea	significant.agilent	OS	7126	5fu	0	0	0
BRCA	gnea	significant.agilent	OS	7126	anastrozole	0	0	0
BRCA	gnea	significant.agilent	OS	7126	aromasin	0	0	0
BRCA	gnea	significant.agilent	OS	7126	carboplatin	0	0	0
BRCA	gnea	significant.agilent	OS	7126	cyclophosphamide	0	0	0
BRCA	gnea	significant.agilent	OS	7126	cytoxan	0	0	0
BRCA	gnea	significant.agilent	OS	7126	docetaxel	0	0	0
BRCA	gnea	significant.agilent	OS	7126	doxorubicin	0	0	0
BRCA	gnea	significant.agilent	OS	7126	letrozole	0	0	0
BRCA	gnea	significant.agilent	OS	7126	paclitaxel	0	0	0
BRCA	gnea	significant.agilent	OS	7126	tamoxifen	0	0	0
BRCA	gnea	significant.agilent	OS	7126	taxotere	0	0	0
BRCA	gnea	significant.agilent	OS	7126	trastuzumab	0	0	0
BRCA	gnea	significant.agilent	OS	7126	zometa	0	0	0
BRCA	gnea	significant.agilent	RFS	1343.8	5fu	0	0	0
BRCA	gnea	significant.agilent	RFS	1343.8	anastrozole	0.00383665	0	0
BRCA	gnea	significant.agilent	RFS	1343.8	aromasin	0	0	0
BRCA	gnea	significant.agilent	RFS	1343.8	carboplatin	0	0	0
BRCA	gnea	significant.agilent	RFS	1343.8	cyclophosphamide	0	0	0
BRCA	gnea	significant.agilent	RFS	1343.8	cytoxan	0	0	0
BRCA	gnea	significant.agilent	RFS	1343.8	docetaxel	0	0	0
BRCA	gnea	significant.agilent	RFS	1343.8	doxorubicin	0.00919746	0	0
BRCA	gnea	significant.agilent	RFS	1343.8	epirubicin	0	0	0
BRCA	gnea	significant.agilent	RFS	1343.8	letrozole	0	0	0
BRCA	gnea	significant.agilent	RFS	1343.8	paclitaxel	0	0	0
BRCA	gnea	significant.agilent	RFS	1343.8	tamoxifen	0	0	0
BRCA	gnea	significant.agilent	RFS	1343.8	taxotere	0	0	0
BRCA	gnea	significant.agilent	RFS	1343.8	trastuzumab	0	0	0
BRCA	gnea	significant.agilent	RFS	1343.8	zometa	0	0	0
BRCA	gnea	significant.agilent	RFS	3359.5	5fu	0	0	0
BRCA	gnea	significant.agilent	RFS	3359.5	anastrozole	0.0037841	0	0
BRCA	gnea	significant.agilent	RFS	3359.5	aromasin	0	0	0
BRCA	gnea	significant.agilent	RFS	3359.5	carboplatin	0	0	0
BRCA	gnea	significant.agilent	RFS	3359.5	cyclophosphamide	0	0	0
BRCA	gnea	significant.agilent	RFS	3359.5	cytoxan	0	0	0
BRCA	gnea	significant.agilent	RFS	3359.5	docetaxel	0	0	0
BRCA	gnea	significant.agilent	RFS	3359.5	doxorubicin	0.00068324	0	0
BRCA	gnea	significant.agilent	RFS	3359.5	epirubicin	0	0	0
BRCA	gnea	significant.agilent	RFS	3359.5	letrozole	0	0	0
BRCA	gnea	significant.agilent	RFS	3359.5	paclitaxel	0	0	0
BRCA	gnea	significant.agilent	RFS	3359.5	tamoxifen	0	0	0
BRCA	gnea	significant.agilent	RFS	3359.5	taxotere	0	0	0
BRCA	gnea	significant.agilent	RFS	3359.5	trastuzumab	0	0	0
BRCA	gnea	significant.agilent	RFS	3359.5	zometa	0	0	0
BRCA	gnea	significant.agilent	RFS	6719	5fu	0	0	0
BRCA	gnea	significant.agilent	RFS	6719	anastrozole	0.0037841	0	0
BRCA	gnea	significant.agilent	RFS	6719	aromasin	0	0	0
BRCA	gnea	significant.agilent	RFS	6719	carboplatin	0	0	0
BRCA	gnea	significant.agilent	RFS	6719	cyclophosphamide	0	0	0
BRCA	gnea	significant.agilent	RFS	6719	cytoxan	0	0	0
BRCA	gnea	significant.agilent	RFS	6719	docetaxel	0	0	0
BRCA	gnea	significant.agilent	RFS	6719	doxorubicin	0.00068324	0	0
BRCA	gnea	significant.agilent	RFS	6719	epirubicin	0	0	0
BRCA	gnea	significant.agilent	RFS	6719	letrozole	0	0	0
BRCA	gnea	significant.agilent	RFS	6719	paclitaxel	0	0	0
BRCA	gnea	significant.agilent	RFS	6719	tamoxifen	0	0	0
BRCA	gnea	significant.agilent	RFS	6719	taxotere	0	0	0
BRCA	gnea	significant.agilent	RFS	6719	trastuzumab	0	0	0
BRCA	gnea	significant.agilent	RFS	6719	zometa	0	0	0
BRCA	gnea	significant.filtered.agilent.maxi	OS	1425.2	anastrozole	0	0	0
BRCA	gnea	significant.filtered.agilent.maxi	OS	1425.2	aromasin	0	0	0
BRCA	gnea	significant.filtered.agilent.maxi	OS	1425.2	cyclophosphamide	0.00315341	0.00315341	0.00315341
BRCA	gnea	significant.filtered.agilent.maxi	OS	1425.2	cytoxan	0.000105114	0.000105114	0.000105114
BRCA	gnea	significant.filtered.agilent.maxi	OS	1425.2	docetaxel	0	0	0
BRCA	gnea	significant.filtered.agilent.maxi	OS	1425.2	doxorubicin	0	0	0
BRCA	gnea	significant.filtered.agilent.maxi	OS	1425.2	letrozole	0	0	0
BRCA	gnea	significant.filtered.agilent.maxi	OS	1425.2	paclitaxel	0	0	0
BRCA	gnea	significant.filtered.agilent.maxi	OS	1425.2	tamoxifen	0	0	0
BRCA	gnea	significant.filtered.agilent.maxi	OS	1425.2	taxotere	0	0	0
BRCA	gnea	significant.filtered.agilent.maxi	OS	1425.2	zometa	0	0	0
BRCA	gnea	significant.filtered.agilent.maxi	OS	3563	5fu	0	0	0
BRCA	gnea	significant.filtered.agilent.maxi	OS	3563	anastrozole	0	0	0
BRCA	gnea	significant.filtered.agilent.maxi	OS	3563	aromasin	0	0	0
BRCA	gnea	significant.filtered.agilent.maxi	OS	3563	cyclophosphamide	0	0	0
BRCA	gnea	significant.filtered.agilent.maxi	OS	3563	cytoxan	0	0	0
BRCA	gnea	significant.filtered.agilent.maxi	OS	3563	docetaxel	0	0	0
BRCA	gnea	significant.filtered.agilent.maxi	OS	3563	doxorubicin	0	0	0
BRCA	gnea	significant.filtered.agilent.maxi	OS	3563	letrozole	0	0	0
BRCA	gnea	significant.filtered.agilent.maxi	OS	3563	paclitaxel	0.507489	0	0
BRCA	gnea	significant.filtered.agilent.maxi	OS	3563	tamoxifen	0	0	0
BRCA	gnea	significant.filtered.agilent.maxi	OS	3563	taxotere	0	0	0
BRCA	gnea	significant.filtered.agilent.maxi	OS	3563	zometa	0	0	0
BRCA	gnea	significant.filtered.agilent.maxi	OS	7126	5fu	0	0	0
BRCA	gnea	significant.filtered.agilent.maxi	OS	7126	anastrozole	0	0	0
BRCA	gnea	significant.filtered.agilent.maxi	OS	7126	aromasin	0	0	0
BRCA	gnea	significant.filtered.agilent.maxi	OS	7126	cyclophosphamide	0	0	0
BRCA	gnea	significant.filtered.agilent.maxi	OS	7126	cytoxan	0	0	0
BRCA	gnea	significant.filtered.agilent.maxi	OS	7126	docetaxel	0	0	0
BRCA	gnea	significant.filtered.agilent.maxi	OS	7126	doxorubicin	0	0	0
BRCA	gnea	significant.filtered.agilent.maxi	OS	7126	letrozole	0	0	0
BRCA	gnea	significant.filtered.agilent.maxi	OS	7126	paclitaxel	0.507489	0	0
BRCA	gnea	significant.filtered.agilent.maxi	OS	7126	tamoxifen	0	0	0
BRCA	gnea	significant.filtered.agilent.maxi	OS	7126	taxotere	0	0	0
BRCA	gnea	significant.filtered.agilent.maxi	OS	7126	zometa	0	0	0
BRCA	gnea	significant.filtered.agilent.maxi	RFS	1343.8	5fu	0	0	0
BRCA	gnea	significant.filtered.agilent.maxi	RFS	1343.8	anastrozole	0	0	0
BRCA	gnea	significant.filtered.agilent.maxi	RFS	1343.8	aromasin	0	0	0
BRCA	gnea	significant.filtered.agilent.maxi	RFS	1343.8	cyclophosphamide	0	0	0
BRCA	gnea	significant.filtered.agilent.maxi	RFS	1343.8	cytoxan	0	0	0
BRCA	gnea	significant.filtered.agilent.maxi	RFS	1343.8	docetaxel	0	0	0
BRCA	gnea	significant.filtered.agilent.maxi	RFS	1343.8	doxorubicin	0.00625427	0	0
BRCA	gnea	significant.filtered.agilent.maxi	RFS	1343.8	epirubicin	0	0	0
BRCA	gnea	significant.filtered.agilent.maxi	RFS	1343.8	letrozole	0	0	0
BRCA	gnea	significant.filtered.agilent.maxi	RFS	1343.8	paclitaxel	0	0	0
BRCA	gnea	significant.filtered.agilent.maxi	RFS	1343.8	tamoxifen	0	0	0
BRCA	gnea	significant.filtered.agilent.maxi	RFS	1343.8	taxotere	0	0	0
BRCA	gnea	significant.filtered.agilent.maxi	RFS	1343.8	trastuzumab	0	0	0
BRCA	gnea	significant.filtered.agilent.maxi	RFS	1343.8	zometa	0	0	0
BRCA	gnea	significant.filtered.agilent.maxi	RFS	3359.5	5fu	0	0	0
BRCA	gnea	significant.filtered.agilent.maxi	RFS	3359.5	anastrozole	0	0	0
BRCA	gnea	significant.filtered.agilent.maxi	RFS	3359.5	aromasin	0.675829	0	0
BRCA	gnea	significant.filtered.agilent.maxi	RFS	3359.5	cyclophosphamide	0	0	0
BRCA	gnea	significant.filtered.agilent.maxi	RFS	3359.5	cytoxan	0	0	0
BRCA	gnea	significant.filtered.agilent.maxi	RFS	3359.5	docetaxel	0	0	0
BRCA	gnea	significant.filtered.agilent.maxi	RFS	3359.5	doxorubicin	0.00120881	0	0
BRCA	gnea	significant.filtered.agilent.maxi	RFS	3359.5	epirubicin	0	0	0
BRCA	gnea	significant.filtered.agilent.maxi	RFS	3359.5	letrozole	0	0	0
BRCA	gnea	significant.filtered.agilent.maxi	RFS	3359.5	paclitaxel	0	0	0
BRCA	gnea	significant.filtered.agilent.maxi	RFS	3359.5	tamoxifen	0	0	0
BRCA	gnea	significant.filtered.agilent.maxi	RFS	3359.5	taxotere	0	0	0
BRCA	gnea	significant.filtered.agilent.maxi	RFS	3359.5	trastuzumab	0	0	0
BRCA	gnea	significant.filtered.agilent.maxi	RFS	3359.5	zometa	0	0	0
BRCA	gnea	significant.filtered.agilent.maxi	RFS	6719	5fu	0	0	0
BRCA	gnea	significant.filtered.agilent.maxi	RFS	6719	anastrozole	0	0	0
BRCA	gnea	significant.filtered.agilent.maxi	RFS	6719	aromasin	0.675829	0	0
BRCA	gnea	significant.filtered.agilent.maxi	RFS	6719	cyclophosphamide	0	0	0
BRCA	gnea	significant.filtered.agilent.maxi	RFS	6719	cytoxan	0	0	0
BRCA	gnea	significant.filtered.agilent.maxi	RFS	6719	docetaxel	0	0	0
BRCA	gnea	significant.filtered.agilent.maxi	RFS	6719	doxorubicin	0.00120881	0	0
BRCA	gnea	significant.filtered.agilent.maxi	RFS	6719	epirubicin	0	0	0
BRCA	gnea	significant.filtered.agilent.maxi	RFS	6719	letrozole	0	0	0
BRCA	gnea	significant.filtered.agilent.maxi	RFS	6719	paclitaxel	0	0	0
BRCA	gnea	significant.filtered.agilent.maxi	RFS	6719	tamoxifen	0	0	0
BRCA	gnea	significant.filtered.agilent.maxi	RFS	6719	taxotere	0	0	0
BRCA	gnea	significant.filtered.agilent.maxi	RFS	6719	trastuzumab	0	0	0
BRCA	gnea	significant.filtered.agilent.maxi	RFS	6719	zometa	0	0	0
BRCA	gnea	significant.filtered.agilent.mini	OS	1425.2	anastrozole	0	0	0
BRCA	gnea	significant.filtered.agilent.mini	OS	1425.2	aromasin	0	0	0
BRCA	gnea	significant.filtered.agilent.mini	OS	1425.2	cyclophosphamide	0.00404688	0.00404688	0.00404688
BRCA	gnea	significant.filtered.agilent.mini	OS	1425.2	docetaxel	0	0	0
BRCA	gnea	significant.filtered.agilent.mini	OS	1425.2	doxorubicin	0.0131392	0	0
BRCA	gnea	significant.filtered.agilent.mini	OS	1425.2	letrozole	0	0	0
BRCA	gnea	significant.filtered.agilent.mini	OS	1425.2	paclitaxel	0	0	0
BRCA	gnea	significant.filtered.agilent.mini	OS	1425.2	tamoxifen	0	0	0
BRCA	gnea	significant.filtered.agilent.mini	OS	1425.2	taxotere	0	0	0
BRCA	gnea	significant.filtered.agilent.mini	OS	1425.2	zometa	0	0	0
BRCA	gnea	significant.filtered.agilent.mini	OS	3563	5fu	0	0	0
BRCA	gnea	significant.filtered.agilent.mini	OS	3563	anastrozole	0	0	0
BRCA	gnea	significant.filtered.agilent.mini	OS	3563	aromasin	0	0	0
BRCA	gnea	significant.filtered.agilent.mini	OS	3563	cyclophosphamide	0	0	0
BRCA	gnea	significant.filtered.agilent.mini	OS	3563	cytoxan	0	0	0
BRCA	gnea	significant.filtered.agilent.mini	OS	3563	docetaxel	0	0	0
BRCA	gnea	significant.filtered.agilent.mini	OS	3563	doxorubicin	0	0	0
BRCA	gnea	significant.filtered.agilent.mini	OS	3563	letrozole	0	0	0
BRCA	gnea	significant.filtered.agilent.mini	OS	3563	paclitaxel	0	0	0
BRCA	gnea	significant.filtered.agilent.mini	OS	3563	tamoxifen	0	0	0
BRCA	gnea	significant.filtered.agilent.mini	OS	3563	taxotere	0	0	0
BRCA	gnea	significant.filtered.agilent.mini	OS	3563	zometa	0	0	0
BRCA	gnea	significant.filtered.agilent.mini	OS	7126	5fu	0	0	0
BRCA	gnea	significant.filtered.agilent.mini	OS	7126	anastrozole	0	0	0
BRCA	gnea	significant.filtered.agilent.mini	OS	7126	aromasin	0	0	0
BRCA	gnea	significant.filtered.agilent.mini	OS	7126	cyclophosphamide	0	0	0
BRCA	gnea	significant.filtered.agilent.mini	OS	7126	cytoxan	0	0	0
BRCA	gnea	significant.filtered.agilent.mini	OS	7126	docetaxel	0	0	0
BRCA	gnea	significant.filtered.agilent.mini	OS	7126	doxorubicin	0	0	0
BRCA	gnea	significant.filtered.agilent.mini	OS	7126	letrozole	0	0	0
BRCA	gnea	significant.filtered.agilent.mini	OS	7126	paclitaxel	0	0	0
BRCA	gnea	significant.filtered.agilent.mini	OS	7126	tamoxifen	0	0	0
BRCA	gnea	significant.filtered.agilent.mini	OS	7126	taxotere	0	0	0
BRCA	gnea	significant.filtered.agilent.mini	OS	7126	zometa	0	0	0
BRCA	gnea	significant.filtered.agilent.mini	RFS	1343.8	5fu	0	0	0
BRCA	gnea	significant.filtered.agilent.mini	RFS	1343.8	anastrozole	0	0	0
BRCA	gnea	significant.filtered.agilent.mini	RFS	1343.8	aromasin	0	0	0
BRCA	gnea	significant.filtered.agilent.mini	RFS	1343.8	cyclophosphamide	0	0	0
BRCA	gnea	significant.filtered.agilent.mini	RFS	1343.8	cytoxan	0	0	0
BRCA	gnea	significant.filtered.agilent.mini	RFS	1343.8	docetaxel	0	0	0
BRCA	gnea	significant.filtered.agilent.mini	RFS	1343.8	doxorubicin	0.0275398	0.00120881	0
BRCA	gnea	significant.filtered.agilent.mini	RFS	1343.8	letrozole	0	0	0
BRCA	gnea	significant.filtered.agilent.mini	RFS	1343.8	paclitaxel	0	0	0
BRCA	gnea	significant.filtered.agilent.mini	RFS	1343.8	tamoxifen	0	0	0
BRCA	gnea	significant.filtered.agilent.mini	RFS	1343.8	taxotere	0	0	0
BRCA	gnea	significant.filtered.agilent.mini	RFS	1343.8	trastuzumab	0	0	0
BRCA	gnea	significant.filtered.agilent.mini	RFS	1343.8	zometa	0	0	0
BRCA	gnea	significant.filtered.agilent.mini	RFS	3359.5	5fu	0	0	0
BRCA	gnea	significant.filtered.agilent.mini	RFS	3359.5	anastrozole	0	0	0
BRCA	gnea	significant.filtered.agilent.mini	RFS	3359.5	aromasin	0	0	0
BRCA	gnea	significant.filtered.agilent.mini	RFS	3359.5	cyclophosphamide	0	0	0
BRCA	gnea	significant.filtered.agilent.mini	RFS	3359.5	cytoxan	0	0	0
BRCA	gnea	significant.filtered.agilent.mini	RFS	3359.5	docetaxel	0	0	0
BRCA	gnea	significant.filtered.agilent.mini	RFS	3359.5	doxorubicin	0.0165029	0	0
BRCA	gnea	significant.filtered.agilent.mini	RFS	3359.5	letrozole	0	0	0
BRCA	gnea	significant.filtered.agilent.mini	RFS	3359.5	paclitaxel	0	0	0
BRCA	gnea	significant.filtered.agilent.mini	RFS	3359.5	tamoxifen	0	0	0
BRCA	gnea	significant.filtered.agilent.mini	RFS	3359.5	taxotere	0	0	0
BRCA	gnea	significant.filtered.agilent.mini	RFS	3359.5	trastuzumab	0	0	0
BRCA	gnea	significant.filtered.agilent.mini	RFS	3359.5	zometa	0	0	0
BRCA	gnea	significant.filtered.agilent.mini	RFS	6719	5fu	0	0	0
BRCA	gnea	significant.filtered.agilent.mini	RFS	6719	anastrozole	0	0	0
BRCA	gnea	significant.filtered.agilent.mini	RFS	6719	aromasin	0	0	0
BRCA	gnea	significant.filtered.agilent.mini	RFS	6719	cyclophosphamide	0	0	0
BRCA	gnea	significant.filtered.agilent.mini	RFS	6719	cytoxan	0	0	0
BRCA	gnea	significant.filtered.agilent.mini	RFS	6719	docetaxel	0	0	0
BRCA	gnea	significant.filtered.agilent.mini	RFS	6719	doxorubicin	0.0165029	0	0
BRCA	gnea	significant.filtered.agilent.mini	RFS	6719	letrozole	0	0	0
BRCA	gnea	significant.filtered.agilent.mini	RFS	6719	paclitaxel	0	0	0
BRCA	gnea	significant.filtered.agilent.mini	RFS	6719	tamoxifen	0	0	0
BRCA	gnea	significant.filtered.agilent.mini	RFS	6719	taxotere	0	0	0
BRCA	gnea	significant.filtered.agilent.mini	RFS	6719	trastuzumab	0	0	0
BRCA	gnea	significant.filtered.agilent.mini	RFS	6719	zometa	0	0	0
BRCA	gnea	significant.filtered.combined.maxi	OS	1425.2	5fu	0	0	0
BRCA	gnea	significant.filtered.combined.maxi	OS	1425.2	anastrozole	0.00310086	0	0
BRCA	gnea	significant.filtered.combined.maxi	OS	1425.2	aromasin	0	0	0
BRCA	gnea	significant.filtered.combined.maxi	OS	1425.2	avastin	0	0	0
BRCA	gnea	significant.filtered.combined.maxi	OS	1425.2	carboplatin	0	0	0
BRCA	gnea	significant.filtered.combined.maxi	OS	1425.2	cyclophosphamide	5.25569e-05	0	0
BRCA	gnea	significant.filtered.combined.maxi	OS	1425.2	cytoxan	0.0023125	0	0
BRCA	gnea	significant.filtered.combined.maxi	OS	1425.2	docetaxel	0	0	0
BRCA	gnea	significant.filtered.combined.maxi	OS	1425.2	doxorubicin	0.0363168	0.00252273	0
BRCA	gnea	significant.filtered.combined.maxi	OS	1425.2	epirubicin	0.000893467	0.000893467	0.000893467
BRCA	gnea	significant.filtered.combined.maxi	OS	1425.2	gemcitabine	0	0	0
BRCA	gnea	significant.filtered.combined.maxi	OS	1425.2	herceptin	0	0	0
BRCA	gnea	significant.filtered.combined.maxi	OS	1425.2	letrozole	0	0	0
BRCA	gnea	significant.filtered.combined.maxi	OS	1425.2	methotrexate	0	0	0
BRCA	gnea	significant.filtered.combined.maxi	OS	1425.2	paclitaxel	0.0159773	0.000105114	0
BRCA	gnea	significant.filtered.combined.maxi	OS	1425.2	tamoxifen	0.00241762	0	0
BRCA	gnea	significant.filtered.combined.maxi	OS	1425.2	taxotere	0.222158	0	0
BRCA	gnea	significant.filtered.combined.maxi	OS	1425.2	trastuzumab	0	0	0
BRCA	gnea	significant.filtered.combined.maxi	OS	1425.2	zometa	0	0	0
BRCA	gnea	significant.filtered.combined.maxi	OS	3563	5fu	0	0	0
BRCA	gnea	significant.filtered.combined.maxi	OS	3563	anastrozole	0.00430967	0	0
BRCA	gnea	significant.filtered.combined.maxi	OS	3563	aromasin	0	0	0
BRCA	gnea	significant.filtered.combined.maxi	OS	3563	avastin	0	0	0
BRCA	gnea	significant.filtered.combined.maxi	OS	3563	carboplatin	0	0	0
BRCA	gnea	significant.filtered.combined.maxi	OS	3563	cyclophosphamide	5.25569e-05	0	0
BRCA	gnea	significant.filtered.combined.maxi	OS	3563	cytoxan	0.214485	0	0
BRCA	gnea	significant.filtered.combined.maxi	OS	3563	docetaxel	0	0	0
BRCA	gnea	significant.filtered.combined.maxi	OS	3563	doxorubicin	0.220424	0.00967047	5.25569e-05
BRCA	gnea	significant.filtered.combined.maxi	OS	3563	epirubicin	0.00084091	0.00084091	0.00084091
BRCA	gnea	significant.filtered.combined.maxi	OS	3563	gemcitabine	0	0	0
BRCA	gnea	significant.filtered.combined.maxi	OS	3563	herceptin	0	0	0
BRCA	gnea	significant.filtered.combined.maxi	OS	3563	letrozole	0	0	0
BRCA	gnea	significant.filtered.combined.maxi	OS	3563	methotrexate	0	0	0
BRCA	gnea	significant.filtered.combined.maxi	OS	3563	paclitaxel	0.235034	0.000525569	0
BRCA	gnea	significant.filtered.combined.maxi	OS	3563	tamoxifen	0.00199716	0	0
BRCA	gnea	significant.filtered.combined.maxi	OS	3563	taxotere	0.222158	0	0
BRCA	gnea	significant.filtered.combined.maxi	OS	3563	trastuzumab	0	0	0
BRCA	gnea	significant.filtered.combined.maxi	OS	3563	zometa	0	0	0
BRCA	gnea	significant.filtered.combined.maxi	OS	7126	5fu	0	0	0
BRCA	gnea	significant.filtered.combined.maxi	OS	7126	anastrozole	0.00430967	0	0
BRCA	gnea	significant.filtered.combined.maxi	OS	7126	aromasin	0	0	0
BRCA	gnea	significant.filtered.combined.maxi	OS	7126	avastin	0	0	0
BRCA	gnea	significant.filtered.combined.maxi	OS	7126	carboplatin	0	0	0
BRCA	gnea	significant.filtered.combined.maxi	OS	7126	cyclophosphamide	5.25569e-05	0	0
BRCA	gnea	significant.filtered.combined.maxi	OS	7126	cytoxan	0.214485	0	0
BRCA	gnea	significant.filtered.combined.maxi	OS	7126	docetaxel	0	0	0
BRCA	gnea	significant.filtered.combined.maxi	OS	7126	doxorubicin	0.220424	0.00967047	5.25569e-05
BRCA	gnea	significant.filtered.combined.maxi	OS	7126	epirubicin	0.00084091	0.00084091	0.00084091
BRCA	gnea	significant.filtered.combined.maxi	OS	7126	gemcitabine	0	0	0
BRCA	gnea	significant.filtered.combined.maxi	OS	7126	herceptin	0	0	0
BRCA	gnea	significant.filtered.combined.maxi	OS	7126	letrozole	0	0	0
BRCA	gnea	significant.filtered.combined.maxi	OS	7126	methotrexate	0	0	0
BRCA	gnea	significant.filtered.combined.maxi	OS	7126	paclitaxel	0.235034	0.000525569	0
BRCA	gnea	significant.filtered.combined.maxi	OS	7126	tamoxifen	0.00199716	0	0
BRCA	gnea	significant.filtered.combined.maxi	OS	7126	taxotere	0.222158	0	0
BRCA	gnea	significant.filtered.combined.maxi	OS	7126	trastuzumab	0	0	0
BRCA	gnea	significant.filtered.combined.maxi	OS	7126	zometa	0	0	0
BRCA	gnea	significant.filtered.combined.maxi	RFS	1343.8	5fu	0	0	0
BRCA	gnea	significant.filtered.combined.maxi	RFS	1343.8	anastrozole	0.000367898	0	0
BRCA	gnea	significant.filtered.combined.maxi	RFS	1343.8	aromasin	0	0	0
BRCA	gnea	significant.filtered.combined.maxi	RFS	1343.8	avastin	0	0	0
BRCA	gnea	significant.filtered.combined.maxi	RFS	1343.8	carboplatin	0	0	0
BRCA	gnea	significant.filtered.combined.maxi	RFS	1343.8	cyclophosphamide	0.00457245	0.000367898	0
BRCA	gnea	significant.filtered.combined.maxi	RFS	1343.8	cytoxan	0.0183424	0.000105114	0
BRCA	gnea	significant.filtered.combined.maxi	RFS	1343.8	docetaxel	0.000420455	0	0
BRCA	gnea	significant.filtered.combined.maxi	RFS	1343.8	doxorubicin	0.162085	0.00262784	0
BRCA	gnea	significant.filtered.combined.maxi	RFS	1343.8	epirubicin	0	0	0
BRCA	gnea	significant.filtered.combined.maxi	RFS	1343.8	gemcitabine	0	0	0
BRCA	gnea	significant.filtered.combined.maxi	RFS	1343.8	herceptin	0	0	0
BRCA	gnea	significant.filtered.combined.maxi	RFS	1343.8	letrozole	0	0	0
BRCA	gnea	significant.filtered.combined.maxi	RFS	1343.8	methotrexate	0	0	0
BRCA	gnea	significant.filtered.combined.maxi	RFS	1343.8	paclitaxel	0.000157671	0.000105114	5.25569e-05
BRCA	gnea	significant.filtered.combined.maxi	RFS	1343.8	tamoxifen	0.00651705	0.000367898	0
BRCA	gnea	significant.filtered.combined.maxi	RFS	1343.8	taxotere	0	0	0
BRCA	gnea	significant.filtered.combined.maxi	RFS	1343.8	trastuzumab	0	0	0
BRCA	gnea	significant.filtered.combined.maxi	RFS	1343.8	zometa	0	0	0
BRCA	gnea	significant.filtered.combined.maxi	RFS	3359.5	5fu	0	0	0
BRCA	gnea	significant.filtered.combined.maxi	RFS	3359.5	anastrozole	0.000473012	0	0
BRCA	gnea	significant.filtered.combined.maxi	RFS	3359.5	aromasin	0	0	0
BRCA	gnea	significant.filtered.combined.maxi	RFS	3359.5	avastin	0	0	0
BRCA	gnea	significant.filtered.combined.maxi	RFS	3359.5	carboplatin	0	0	0
BRCA	gnea	significant.filtered.combined.maxi	RFS	3359.5	cyclophosphamide	0.00436222	0	0
BRCA	gnea	significant.filtered.combined.maxi	RFS	3359.5	cytoxan	0.0169233	0.000210228	5.25569e-05
BRCA	gnea	significant.filtered.combined.maxi	RFS	3359.5	docetaxel	0.000420455	0	0
BRCA	gnea	significant.filtered.combined.maxi	RFS	3359.5	doxorubicin	0.0144531	0.00136648	0
BRCA	gnea	significant.filtered.combined.maxi	RFS	3359.5	epirubicin	0	0	0
BRCA	gnea	significant.filtered.combined.maxi	RFS	3359.5	gemcitabine	0	0	0
BRCA	gnea	significant.filtered.combined.maxi	RFS	3359.5	herceptin	0	0	0
BRCA	gnea	significant.filtered.combined.maxi	RFS	3359.5	letrozole	0	0	0
BRCA	gnea	significant.filtered.combined.maxi	RFS	3359.5	methotrexate	0	0	0
BRCA	gnea	significant.filtered.combined.maxi	RFS	3359.5	paclitaxel	0.000262784	5.25569e-05	0
BRCA	gnea	significant.filtered.combined.maxi	RFS	3359.5	tamoxifen	0.00599149	0.000210228	0
BRCA	gnea	significant.filtered.combined.maxi	RFS	3359.5	taxotere	0	0	0
BRCA	gnea	significant.filtered.combined.maxi	RFS	3359.5	trastuzumab	0	0	0
BRCA	gnea	significant.filtered.combined.maxi	RFS	3359.5	zometa	0	0	0
BRCA	gnea	significant.filtered.combined.maxi	RFS	6719	5fu	0	0	0
BRCA	gnea	significant.filtered.combined.maxi	RFS	6719	anastrozole	0.000473012	0	0
BRCA	gnea	significant.filtered.combined.maxi	RFS	6719	aromasin	0	0	0
BRCA	gnea	significant.filtered.combined.maxi	RFS	6719	avastin	0	0	0
BRCA	gnea	significant.filtered.combined.maxi	RFS	6719	carboplatin	0	0	0
BRCA	gnea	significant.filtered.combined.maxi	RFS	6719	cyclophosphamide	0.00436222	0	0
BRCA	gnea	significant.filtered.combined.maxi	RFS	6719	cytoxan	0.0169233	0.000210228	5.25569e-05
BRCA	gnea	significant.filtered.combined.maxi	RFS	6719	docetaxel	0.000420455	0	0
BRCA	gnea	significant.filtered.combined.maxi	RFS	6719	doxorubicin	0.0144531	0.00136648	0
BRCA	gnea	significant.filtered.combined.maxi	RFS	6719	epirubicin	0	0	0
BRCA	gnea	significant.filtered.combined.maxi	RFS	6719	gemcitabine	0	0	0
BRCA	gnea	significant.filtered.combined.maxi	RFS	6719	herceptin	0	0	0
BRCA	gnea	significant.filtered.combined.maxi	RFS	6719	letrozole	0	0	0
BRCA	gnea	significant.filtered.combined.maxi	RFS	6719	methotrexate	0	0	0
BRCA	gnea	significant.filtered.combined.maxi	RFS	6719	paclitaxel	0.000262784	5.25569e-05	0
BRCA	gnea	significant.filtered.combined.maxi	RFS	6719	tamoxifen	0.00430967	0.000210228	0
BRCA	gnea	significant.filtered.combined.maxi	RFS	6719	taxotere	0	0	0
BRCA	gnea	significant.filtered.combined.maxi	RFS	6719	trastuzumab	0	0	0
BRCA	gnea	significant.filtered.combined.maxi	RFS	6719	zometa	0	0	0
BRCA	gnea	significant.filtered.combined.mini	OS	1425.2	5fu	0	0	0
BRCA	gnea	significant.filtered.combined.mini	OS	1425.2	anastrozole	0.00509802	0	0
BRCA	gnea	significant.filtered.combined.mini	OS	1425.2	aromasin	0	0	0
BRCA	gnea	significant.filtered.combined.mini	OS	1425.2	avastin	0	0	0
BRCA	gnea	significant.filtered.combined.mini	OS	1425.2	carboplatin	0	0	0
BRCA	gnea	significant.filtered.combined.mini	OS	1425.2	cyclophosphamide	0	0	0
BRCA	gnea	significant.filtered.combined.mini	OS	1425.2	cytoxan	0.00457245	0	0
BRCA	gnea	significant.filtered.combined.mini	OS	1425.2	docetaxel	0	0	0
BRCA	gnea	significant.filtered.combined.mini	OS	1425.2	doxorubicin	0.0415199	0.0091449	0
BRCA	gnea	significant.filtered.combined.mini	OS	1425.2	epirubicin	0.000735796	0.000735796	0.000735796
BRCA	gnea	significant.filtered.combined.mini	OS	1425.2	gemcitabine	0	0	0
BRCA	gnea	significant.filtered.combined.mini	OS	1425.2	herceptin	0	0	0
BRCA	gnea	significant.filtered.combined.mini	OS	1425.2	letrozole	0	0	0
BRCA	gnea	significant.filtered.combined.mini	OS	1425.2	methotrexate	0	0	0
BRCA	gnea	significant.filtered.combined.mini	OS	1425.2	paclitaxel	0.00982814	0	0
BRCA	gnea	significant.filtered.combined.mini	OS	1425.2	tamoxifen	0.00325853	0	0
BRCA	gnea	significant.filtered.combined.mini	OS	1425.2	taxotere	0	0	0
BRCA	gnea	significant.filtered.combined.mini	OS	1425.2	trastuzumab	0	0	0
BRCA	gnea	significant.filtered.combined.mini	OS	1425.2	zometa	0	0	0
BRCA	gnea	significant.filtered.combined.mini	OS	3563	5fu	0	0	0
BRCA	gnea	significant.filtered.combined.mini	OS	3563	anastrozole	0.00725285	0.000525569	0
BRCA	gnea	significant.filtered.combined.mini	OS	3563	aromasin	0	0	0
BRCA	gnea	significant.filtered.combined.mini	OS	3563	avastin	0	0	0
BRCA	gnea	significant.filtered.combined.mini	OS	3563	carboplatin	0	0	0
BRCA	gnea	significant.filtered.combined.mini	OS	3563	cyclophosphamide	0	0	0
BRCA	gnea	significant.filtered.combined.mini	OS	3563	cytoxan	0.255479	0	0
BRCA	gnea	significant.filtered.combined.mini	OS	3563	docetaxel	0	0	0
BRCA	gnea	significant.filtered.combined.mini	OS	3563	doxorubicin	0.0562884	0.0167131	0.00141904
BRCA	gnea	significant.filtered.combined.mini	OS	3563	epirubicin	0.000578126	0.000578126	0.000578126
BRCA	gnea	significant.filtered.combined.mini	OS	3563	gemcitabine	0	0	0
BRCA	gnea	significant.filtered.combined.mini	OS	3563	herceptin	0	0	0
BRCA	gnea	significant.filtered.combined.mini	OS	3563	letrozole	0	0	0
BRCA	gnea	significant.filtered.combined.mini	OS	3563	methotrexate	0	0	0
BRCA	gnea	significant.filtered.combined.mini	OS	3563	paclitaxel	0.275608	0.00115625	0
BRCA	gnea	significant.filtered.combined.mini	OS	3563	tamoxifen	0.00162926	0	0
BRCA	gnea	significant.filtered.combined.mini	OS	3563	taxotere	0	0	0
BRCA	gnea	significant.filtered.combined.mini	OS	3563	trastuzumab	0	0	0
BRCA	gnea	significant.filtered.combined.mini	OS	3563	zometa	0	0	0
BRCA	gnea	significant.filtered.combined.mini	OS	7126	5fu	0	0	0
BRCA	gnea	significant.filtered.combined.mini	OS	7126	anastrozole	0.00725285	0.000525569	0
BRCA	gnea	significant.filtered.combined.mini	OS	7126	aromasin	0	0	0
BRCA	gnea	significant.filtered.combined.mini	OS	7126	avastin	0	0	0
BRCA	gnea	significant.filtered.combined.mini	OS	7126	carboplatin	0	0	0
BRCA	gnea	significant.filtered.combined.mini	OS	7126	cyclophosphamide	0	0	0
BRCA	gnea	significant.filtered.combined.mini	OS	7126	cytoxan	0.255479	0	0
BRCA	gnea	significant.filtered.combined.mini	OS	7126	docetaxel	0	0	0
BRCA	gnea	significant.filtered.combined.mini	OS	7126	doxorubicin	0.0562884	0.0167131	0.00141904
BRCA	gnea	significant.filtered.combined.mini	OS	7126	epirubicin	0.000578126	0.000578126	0.000578126
BRCA	gnea	significant.filtered.combined.mini	OS	7126	gemcitabine	0	0	0
BRCA	gnea	significant.filtered.combined.mini	OS	7126	herceptin	0	0	0
BRCA	gnea	significant.filtered.combined.mini	OS	7126	letrozole	0	0	0
BRCA	gnea	significant.filtered.combined.mini	OS	7126	methotrexate	0	0	0
BRCA	gnea	significant.filtered.combined.mini	OS	7126	paclitaxel	0.275608	0.00115625	0
BRCA	gnea	significant.filtered.combined.mini	OS	7126	tamoxifen	0.00162926	0	0
BRCA	gnea	significant.filtered.combined.mini	OS	7126	taxotere	0	0	0
BRCA	gnea	significant.filtered.combined.mini	OS	7126	trastuzumab	0	0	0
BRCA	gnea	significant.filtered.combined.mini	OS	7126	zometa	0	0	0
BRCA	gnea	significant.filtered.combined.mini	RFS	1343.8	5fu	0	0	0
BRCA	gnea	significant.filtered.combined.mini	RFS	1343.8	anastrozole	0.000473012	5.25569e-05	0
BRCA	gnea	significant.filtered.combined.mini	RFS	1343.8	aromasin	0	0	0
BRCA	gnea	significant.filtered.combined.mini	RFS	1343.8	avastin	0	0	0
BRCA	gnea	significant.filtered.combined.mini	RFS	1343.8	carboplatin	0	0	0
BRCA	gnea	significant.filtered.combined.mini	RFS	1343.8	cyclophosphamide	0.00278552	0.000420455	0
BRCA	gnea	significant.filtered.combined.mini	RFS	1343.8	cytoxan	0.0185	0.00168182	0
BRCA	gnea	significant.filtered.combined.mini	RFS	1343.8	docetaxel	0	0	0
BRCA	gnea	significant.filtered.combined.mini	RFS	1343.8	doxorubicin	0.0210228	0.00325853	0.000946024
BRCA	gnea	significant.filtered.combined.mini	RFS	1343.8	epirubicin	0	0	0
BRCA	gnea	significant.filtered.combined.mini	RFS	1343.8	gemcitabine	0	0	0
BRCA	gnea	significant.filtered.combined.mini	RFS	1343.8	herceptin	0	0	0
BRCA	gnea	significant.filtered.combined.mini	RFS	1343.8	letrozole	0	0	0
BRCA	gnea	significant.filtered.combined.mini	RFS	1343.8	methotrexate	0	0	0
BRCA	gnea	significant.filtered.combined.mini	RFS	1343.8	paclitaxel	0.000630683	0.000105114	0
BRCA	gnea	significant.filtered.combined.mini	RFS	1343.8	tamoxifen	0.00331108	5.25569e-05	0
BRCA	gnea	significant.filtered.combined.mini	RFS	1343.8	taxotere	0	0	0
BRCA	gnea	significant.filtered.combined.mini	RFS	1343.8	trastuzumab	0	0	0
BRCA	gnea	significant.filtered.combined.mini	RFS	1343.8	zometa	0	0	0
BRCA	gnea	significant.filtered.combined.mini	RFS	3359.5	5fu	0	0	0
BRCA	gnea	significant.filtered.combined.mini	RFS	3359.5	anastrozole	0.000630683	5.25569e-05	0
BRCA	gnea	significant.filtered.combined.mini	RFS	3359.5	aromasin	0	0	0
BRCA	gnea	significant.filtered.combined.mini	RFS	3359.5	avastin	0	0	0
BRCA	gnea	significant.filtered.combined.mini	RFS	3359.5	carboplatin	0	0	0
BRCA	gnea	significant.filtered.combined.mini	RFS	3359.5	cyclophosphamide	0.00278552	0.000420455	0
BRCA	gnea	significant.filtered.combined.mini	RFS	3359.5	cytoxan	0.0184475	0.00189205	0.000262784
BRCA	gnea	significant.filtered.combined.mini	RFS	3359.5	docetaxel	0	0	0
BRCA	gnea	significant.filtered.combined.mini	RFS	3359.5	doxorubicin	0.0178168	0.00257529	0.000893467
BRCA	gnea	significant.filtered.combined.mini	RFS	3359.5	epirubicin	0	0	0
BRCA	gnea	significant.filtered.combined.mini	RFS	3359.5	gemcitabine	0	0	0
BRCA	gnea	significant.filtered.combined.mini	RFS	3359.5	herceptin	5.25569e-05	5.25569e-05	5.25569e-05
BRCA	gnea	significant.filtered.combined.mini	RFS	3359.5	letrozole	0.33505	0	0
BRCA	gnea	significant.filtered.combined.mini	RFS	3359.5	methotrexate	0	0	0
BRCA	gnea	significant.filtered.combined.mini	RFS	3359.5	paclitaxel	0.000630683	0	0
BRCA	gnea	significant.filtered.combined.mini	RFS	3359.5	tamoxifen	0.00299574	5.25569e-05	0
BRCA	gnea	significant.filtered.combined.mini	RFS	3359.5	taxotere	0	0	0
BRCA	gnea	significant.filtered.combined.mini	RFS	3359.5	trastuzumab	0	0	0
BRCA	gnea	significant.filtered.combined.mini	RFS	3359.5	zometa	0	0	0
BRCA	gnea	significant.filtered.combined.mini	RFS	6719	5fu	0	0	0
BRCA	gnea	significant.filtered.combined.mini	RFS	6719	anastrozole	0.000630683	5.25569e-05	0
BRCA	gnea	significant.filtered.combined.mini	RFS	6719	aromasin	0	0	0
BRCA	gnea	significant.filtered.combined.mini	RFS	6719	avastin	0	0	0
BRCA	gnea	significant.filtered.combined.mini	RFS	6719	carboplatin	0	0	0
BRCA	gnea	significant.filtered.combined.mini	RFS	6719	cyclophosphamide	0.00278552	0.000420455	0
BRCA	gnea	significant.filtered.combined.mini	RFS	6719	cytoxan	0.0184475	0.00189205	0.000262784
BRCA	gnea	significant.filtered.combined.mini	RFS	6719	docetaxel	0	0	0
BRCA	gnea	significant.filtered.combined.mini	RFS	6719	doxorubicin	0.0178168	0.00257529	0.000893467
BRCA	gnea	significant.filtered.combined.mini	RFS	6719	epirubicin	0	0	0
BRCA	gnea	significant.filtered.combined.mini	RFS	6719	gemcitabine	0	0	0
BRCA	gnea	significant.filtered.combined.mini	RFS	6719	herceptin	5.25569e-05	5.25569e-05	5.25569e-05
BRCA	gnea	significant.filtered.combined.mini	RFS	6719	letrozole	0.33505	0	0
BRCA	gnea	significant.filtered.combined.mini	RFS	6719	methotrexate	0	0	0
BRCA	gnea	significant.filtered.combined.mini	RFS	6719	paclitaxel	0.000630683	0	0
BRCA	gnea	significant.filtered.combined.mini	RFS	6719	tamoxifen	0.00289063	5.25569e-05	0
BRCA	gnea	significant.filtered.combined.mini	RFS	6719	taxotere	0	0	0
BRCA	gnea	significant.filtered.combined.mini	RFS	6719	trastuzumab	0	0	0
BRCA	gnea	significant.filtered.combined.mini	RFS	6719	zometa	0	0	0
BRCA	gnea	significant.filtered.illuminahiseq_rnaseq.maxi	OS	1425.2	5fu	0.86146	0	0
BRCA	gnea	significant.filtered.illuminahiseq_rnaseq.maxi	OS	1425.2	anastrozole	0	0	0
BRCA	gnea	significant.filtered.illuminahiseq_rnaseq.maxi	OS	1425.2	aromasin	0	0	0
BRCA	gnea	significant.filtered.illuminahiseq_rnaseq.maxi	OS	1425.2	carboplatin	0	0	0
BRCA	gnea	significant.filtered.illuminahiseq_rnaseq.maxi	OS	1425.2	cyclophosphamide	0	0	0
BRCA	gnea	significant.filtered.illuminahiseq_rnaseq.maxi	OS	1425.2	cytoxan	0	0	0
BRCA	gnea	significant.filtered.illuminahiseq_rnaseq.maxi	OS	1425.2	docetaxel	0	0	0
BRCA	gnea	significant.filtered.illuminahiseq_rnaseq.maxi	OS	1425.2	doxorubicin	0.000367898	0	0
BRCA	gnea	significant.filtered.illuminahiseq_rnaseq.maxi	OS	1425.2	epirubicin	0	0	0
BRCA	gnea	significant.filtered.illuminahiseq_rnaseq.maxi	OS	1425.2	herceptin	0	0	0
BRCA	gnea	significant.filtered.illuminahiseq_rnaseq.maxi	OS	1425.2	letrozole	0	0	0
BRCA	gnea	significant.filtered.illuminahiseq_rnaseq.maxi	OS	1425.2	methotrexate	0	0	0
BRCA	gnea	significant.filtered.illuminahiseq_rnaseq.maxi	OS	1425.2	paclitaxel	0.0107216	0	0
BRCA	gnea	significant.filtered.illuminahiseq_rnaseq.maxi	OS	1425.2	tamoxifen	0	0	0
BRCA	gnea	significant.filtered.illuminahiseq_rnaseq.maxi	OS	1425.2	taxotere	0	0	0
BRCA	gnea	significant.filtered.illuminahiseq_rnaseq.maxi	OS	1425.2	zometa	0	0	0
BRCA	gnea	significant.filtered.illuminahiseq_rnaseq.maxi	OS	3563	5fu	0	0	0
BRCA	gnea	significant.filtered.illuminahiseq_rnaseq.maxi	OS	3563	anastrozole	0	0	0
BRCA	gnea	significant.filtered.illuminahiseq_rnaseq.maxi	OS	3563	aromasin	0	0	0
BRCA	gnea	significant.filtered.illuminahiseq_rnaseq.maxi	OS	3563	carboplatin	0	0	0
BRCA	gnea	significant.filtered.illuminahiseq_rnaseq.maxi	OS	3563	cyclophosphamide	0	0	0
BRCA	gnea	significant.filtered.illuminahiseq_rnaseq.maxi	OS	3563	cytoxan	0	0	0
BRCA	gnea	significant.filtered.illuminahiseq_rnaseq.maxi	OS	3563	docetaxel	0	0	0
BRCA	gnea	significant.filtered.illuminahiseq_rnaseq.maxi	OS	3563	doxorubicin	0	0	0
BRCA	gnea	significant.filtered.illuminahiseq_rnaseq.maxi	OS	3563	epirubicin	0	0	0
BRCA	gnea	significant.filtered.illuminahiseq_rnaseq.maxi	OS	3563	herceptin	0	0	0
BRCA	gnea	significant.filtered.illuminahiseq_rnaseq.maxi	OS	3563	letrozole	0	0	0
BRCA	gnea	significant.filtered.illuminahiseq_rnaseq.maxi	OS	3563	methotrexate	0	0	0
BRCA	gnea	significant.filtered.illuminahiseq_rnaseq.maxi	OS	3563	paclitaxel	0	0	0
BRCA	gnea	significant.filtered.illuminahiseq_rnaseq.maxi	OS	3563	tamoxifen	0.821307	0	0
BRCA	gnea	significant.filtered.illuminahiseq_rnaseq.maxi	OS	3563	taxotere	0	0	0
BRCA	gnea	significant.filtered.illuminahiseq_rnaseq.maxi	OS	3563	zometa	0	0	0
BRCA	gnea	significant.filtered.illuminahiseq_rnaseq.maxi	OS	7126	5fu	0	0	0
BRCA	gnea	significant.filtered.illuminahiseq_rnaseq.maxi	OS	7126	anastrozole	0	0	0
BRCA	gnea	significant.filtered.illuminahiseq_rnaseq.maxi	OS	7126	aromasin	0	0	0
BRCA	gnea	significant.filtered.illuminahiseq_rnaseq.maxi	OS	7126	carboplatin	0	0	0
BRCA	gnea	significant.filtered.illuminahiseq_rnaseq.maxi	OS	7126	cyclophosphamide	0	0	0
BRCA	gnea	significant.filtered.illuminahiseq_rnaseq.maxi	OS	7126	cytoxan	0	0	0
BRCA	gnea	significant.filtered.illuminahiseq_rnaseq.maxi	OS	7126	docetaxel	0	0	0
BRCA	gnea	significant.filtered.illuminahiseq_rnaseq.maxi	OS	7126	doxorubicin	0	0	0
BRCA	gnea	significant.filtered.illuminahiseq_rnaseq.maxi	OS	7126	epirubicin	0	0	0
BRCA	gnea	significant.filtered.illuminahiseq_rnaseq.maxi	OS	7126	herceptin	0	0	0
BRCA	gnea	significant.filtered.illuminahiseq_rnaseq.maxi	OS	7126	letrozole	0	0	0
BRCA	gnea	significant.filtered.illuminahiseq_rnaseq.maxi	OS	7126	methotrexate	0	0	0
BRCA	gnea	significant.filtered.illuminahiseq_rnaseq.maxi	OS	7126	paclitaxel	0	0	0
BRCA	gnea	significant.filtered.illuminahiseq_rnaseq.maxi	OS	7126	tamoxifen	0.821307	0	0
BRCA	gnea	significant.filtered.illuminahiseq_rnaseq.maxi	OS	7126	taxotere	0	0	0
BRCA	gnea	significant.filtered.illuminahiseq_rnaseq.maxi	OS	7126	zometa	0	0	0
BRCA	gnea	significant.filtered.illuminahiseq_rnaseq.maxi	RFS	1343.8	5fu	0	0	0
BRCA	gnea	significant.filtered.illuminahiseq_rnaseq.maxi	RFS	1343.8	anastrozole	0	0	0
BRCA	gnea	significant.filtered.illuminahiseq_rnaseq.maxi	RFS	1343.8	aromasin	0	0	0
BRCA	gnea	significant.filtered.illuminahiseq_rnaseq.maxi	RFS	1343.8	carboplatin	0	0	0
BRCA	gnea	significant.filtered.illuminahiseq_rnaseq.maxi	RFS	1343.8	cyclophosphamide	0.00557103	0.000105114	0
BRCA	gnea	significant.filtered.illuminahiseq_rnaseq.maxi	RFS	1343.8	cytoxan	0	0	0
BRCA	gnea	significant.filtered.illuminahiseq_rnaseq.maxi	RFS	1343.8	docetaxel	0	0	0
BRCA	gnea	significant.filtered.illuminahiseq_rnaseq.maxi	RFS	1343.8	doxorubicin	0.0472486	0.00131392	5.25569e-05
BRCA	gnea	significant.filtered.illuminahiseq_rnaseq.maxi	RFS	1343.8	epirubicin	0	0	0
BRCA	gnea	significant.filtered.illuminahiseq_rnaseq.maxi	RFS	1343.8	letrozole	0.000788353	0.000788353	0.000788353
BRCA	gnea	significant.filtered.illuminahiseq_rnaseq.maxi	RFS	1343.8	methotrexate	0	0	0
BRCA	gnea	significant.filtered.illuminahiseq_rnaseq.maxi	RFS	1343.8	paclitaxel	0	0	0
BRCA	gnea	significant.filtered.illuminahiseq_rnaseq.maxi	RFS	1343.8	tamoxifen	0.000262784	0	0
BRCA	gnea	significant.filtered.illuminahiseq_rnaseq.maxi	RFS	1343.8	taxotere	0	0	0
BRCA	gnea	significant.filtered.illuminahiseq_rnaseq.maxi	RFS	1343.8	trastuzumab	0	0	0
BRCA	gnea	significant.filtered.illuminahiseq_rnaseq.maxi	RFS	1343.8	zometa	0	0	0
BRCA	gnea	significant.filtered.illuminahiseq_rnaseq.maxi	RFS	3359.5	5fu	0	0	0
BRCA	gnea	significant.filtered.illuminahiseq_rnaseq.maxi	RFS	3359.5	anastrozole	0	0	0
BRCA	gnea	significant.filtered.illuminahiseq_rnaseq.maxi	RFS	3359.5	aromasin	0	0	0
BRCA	gnea	significant.filtered.illuminahiseq_rnaseq.maxi	RFS	3359.5	carboplatin	0	0	0
BRCA	gnea	significant.filtered.illuminahiseq_rnaseq.maxi	RFS	3359.5	cyclophosphamide	0.0146634	0.000262784	0
BRCA	gnea	significant.filtered.illuminahiseq_rnaseq.maxi	RFS	3359.5	cytoxan	0	0	0
BRCA	gnea	significant.filtered.illuminahiseq_rnaseq.maxi	RFS	3359.5	docetaxel	0	0	0
BRCA	gnea	significant.filtered.illuminahiseq_rnaseq.maxi	RFS	3359.5	doxorubicin	0.0340043	0.000893467	5.25569e-05
BRCA	gnea	significant.filtered.illuminahiseq_rnaseq.maxi	RFS	3359.5	epirubicin	0	0	0
BRCA	gnea	significant.filtered.illuminahiseq_rnaseq.maxi	RFS	3359.5	letrozole	0	0	0
BRCA	gnea	significant.filtered.illuminahiseq_rnaseq.maxi	RFS	3359.5	methotrexate	0	0	0
BRCA	gnea	significant.filtered.illuminahiseq_rnaseq.maxi	RFS	3359.5	paclitaxel	0	0	0
BRCA	gnea	significant.filtered.illuminahiseq_rnaseq.maxi	RFS	3359.5	tamoxifen	0.000210228	0	0
BRCA	gnea	significant.filtered.illuminahiseq_rnaseq.maxi	RFS	3359.5	taxotere	0	0	0
BRCA	gnea	significant.filtered.illuminahiseq_rnaseq.maxi	RFS	3359.5	trastuzumab	0	0	0
BRCA	gnea	significant.filtered.illuminahiseq_rnaseq.maxi	RFS	3359.5	zometa	0	0	0
BRCA	gnea	significant.filtered.illuminahiseq_rnaseq.maxi	RFS	6719	5fu	0	0	0
BRCA	gnea	significant.filtered.illuminahiseq_rnaseq.maxi	RFS	6719	anastrozole	0	0	0
BRCA	gnea	significant.filtered.illuminahiseq_rnaseq.maxi	RFS	6719	aromasin	0	0	0
BRCA	gnea	significant.filtered.illuminahiseq_rnaseq.maxi	RFS	6719	carboplatin	0	0	0
BRCA	gnea	significant.filtered.illuminahiseq_rnaseq.maxi	RFS	6719	cyclophosphamide	0.0146634	0.000262784	0
BRCA	gnea	significant.filtered.illuminahiseq_rnaseq.maxi	RFS	6719	cytoxan	0	0	0
BRCA	gnea	significant.filtered.illuminahiseq_rnaseq.maxi	RFS	6719	docetaxel	0	0	0
BRCA	gnea	significant.filtered.illuminahiseq_rnaseq.maxi	RFS	6719	doxorubicin	0.0340043	0.000893467	5.25569e-05
BRCA	gnea	significant.filtered.illuminahiseq_rnaseq.maxi	RFS	6719	epirubicin	0	0	0
BRCA	gnea	significant.filtered.illuminahiseq_rnaseq.maxi	RFS	6719	letrozole	0	0	0
BRCA	gnea	significant.filtered.illuminahiseq_rnaseq.maxi	RFS	6719	methotrexate	0	0	0
BRCA	gnea	significant.filtered.illuminahiseq_rnaseq.maxi	RFS	6719	paclitaxel	0	0	0
BRCA	gnea	significant.filtered.illuminahiseq_rnaseq.maxi	RFS	6719	tamoxifen	0.000210228	0	0
BRCA	gnea	significant.filtered.illuminahiseq_rnaseq.maxi	RFS	6719	taxotere	0	0	0
BRCA	gnea	significant.filtered.illuminahiseq_rnaseq.maxi	RFS	6719	trastuzumab	0	0	0
BRCA	gnea	significant.filtered.illuminahiseq_rnaseq.maxi	RFS	6719	zometa	0	0	0
BRCA	gnea	significant.filtered.illuminahiseq_rnaseq.mini	OS	1425.2	5fu	0.952804	0	0
BRCA	gnea	significant.filtered.illuminahiseq_rnaseq.mini	OS	1425.2	anastrozole	0	0	0
BRCA	gnea	significant.filtered.illuminahiseq_rnaseq.mini	OS	1425.2	aromasin	0	0	0
BRCA	gnea	significant.filtered.illuminahiseq_rnaseq.mini	OS	1425.2	carboplatin	0	0	0
BRCA	gnea	significant.filtered.illuminahiseq_rnaseq.mini	OS	1425.2	cyclophosphamide	0	0	0
BRCA	gnea	significant.filtered.illuminahiseq_rnaseq.mini	OS	1425.2	cytoxan	0	0	0
BRCA	gnea	significant.filtered.illuminahiseq_rnaseq.mini	OS	1425.2	docetaxel	0	0	0
BRCA	gnea	significant.filtered.illuminahiseq_rnaseq.mini	OS	1425.2	doxorubicin	0	0	0
BRCA	gnea	significant.filtered.illuminahiseq_rnaseq.mini	OS	1425.2	epirubicin	0	0	0
BRCA	gnea	significant.filtered.illuminahiseq_rnaseq.mini	OS	1425.2	herceptin	0	0	0
BRCA	gnea	significant.filtered.illuminahiseq_rnaseq.mini	OS	1425.2	letrozole	0	0	0
BRCA	gnea	significant.filtered.illuminahiseq_rnaseq.mini	OS	1425.2	methotrexate	0	0	0
BRCA	gnea	significant.filtered.illuminahiseq_rnaseq.mini	OS	1425.2	paclitaxel	0	0	0
BRCA	gnea	significant.filtered.illuminahiseq_rnaseq.mini	OS	1425.2	tamoxifen	0	0	0
BRCA	gnea	significant.filtered.illuminahiseq_rnaseq.mini	OS	1425.2	taxotere	0	0	0
BRCA	gnea	significant.filtered.illuminahiseq_rnaseq.mini	OS	1425.2	zometa	0	0	0
BRCA	gnea	significant.filtered.illuminahiseq_rnaseq.mini	OS	3563	5fu	0	0	0
BRCA	gnea	significant.filtered.illuminahiseq_rnaseq.mini	OS	3563	anastrozole	0	0	0
BRCA	gnea	significant.filtered.illuminahiseq_rnaseq.mini	OS	3563	aromasin	0	0	0
BRCA	gnea	significant.filtered.illuminahiseq_rnaseq.mini	OS	3563	carboplatin	0	0	0
BRCA	gnea	significant.filtered.illuminahiseq_rnaseq.mini	OS	3563	cyclophosphamide	0	0	0
BRCA	gnea	significant.filtered.illuminahiseq_rnaseq.mini	OS	3563	cytoxan	0	0	0
BRCA	gnea	significant.filtered.illuminahiseq_rnaseq.mini	OS	3563	docetaxel	0	0	0
BRCA	gnea	significant.filtered.illuminahiseq_rnaseq.mini	OS	3563	doxorubicin	0	0	0
BRCA	gnea	significant.filtered.illuminahiseq_rnaseq.mini	OS	3563	epirubicin	0	0	0
BRCA	gnea	significant.filtered.illuminahiseq_rnaseq.mini	OS	3563	herceptin	0	0	0
BRCA	gnea	significant.filtered.illuminahiseq_rnaseq.mini	OS	3563	letrozole	0	0	0
BRCA	gnea	significant.filtered.illuminahiseq_rnaseq.mini	OS	3563	methotrexate	0	0	0
BRCA	gnea	significant.filtered.illuminahiseq_rnaseq.mini	OS	3563	paclitaxel	0	0	0
BRCA	gnea	significant.filtered.illuminahiseq_rnaseq.mini	OS	3563	tamoxifen	0	0	0
BRCA	gnea	significant.filtered.illuminahiseq_rnaseq.mini	OS	3563	taxotere	0	0	0
BRCA	gnea	significant.filtered.illuminahiseq_rnaseq.mini	OS	3563	zometa	0	0	0
BRCA	gnea	significant.filtered.illuminahiseq_rnaseq.mini	OS	7126	5fu	0	0	0
BRCA	gnea	significant.filtered.illuminahiseq_rnaseq.mini	OS	7126	anastrozole	0	0	0
BRCA	gnea	significant.filtered.illuminahiseq_rnaseq.mini	OS	7126	aromasin	0	0	0
BRCA	gnea	significant.filtered.illuminahiseq_rnaseq.mini	OS	7126	carboplatin	0	0	0
BRCA	gnea	significant.filtered.illuminahiseq_rnaseq.mini	OS	7126	cyclophosphamide	0	0	0
BRCA	gnea	significant.filtered.illuminahiseq_rnaseq.mini	OS	7126	cytoxan	0	0	0
BRCA	gnea	significant.filtered.illuminahiseq_rnaseq.mini	OS	7126	docetaxel	0	0	0
BRCA	gnea	significant.filtered.illuminahiseq_rnaseq.mini	OS	7126	doxorubicin	0	0	0
BRCA	gnea	significant.filtered.illuminahiseq_rnaseq.mini	OS	7126	epirubicin	0	0	0
BRCA	gnea	significant.filtered.illuminahiseq_rnaseq.mini	OS	7126	herceptin	0	0	0
BRCA	gnea	significant.filtered.illuminahiseq_rnaseq.mini	OS	7126	letrozole	0	0	0
BRCA	gnea	significant.filtered.illuminahiseq_rnaseq.mini	OS	7126	methotrexate	0	0	0
BRCA	gnea	significant.filtered.illuminahiseq_rnaseq.mini	OS	7126	paclitaxel	0	0	0
BRCA	gnea	significant.filtered.illuminahiseq_rnaseq.mini	OS	7126	tamoxifen	0	0	0
BRCA	gnea	significant.filtered.illuminahiseq_rnaseq.mini	OS	7126	taxotere	0	0	0
BRCA	gnea	significant.filtered.illuminahiseq_rnaseq.mini	OS	7126	zometa	0	0	0
BRCA	gnea	significant.filtered.illuminahiseq_rnaseq.mini	RFS	1343.8	5fu	0	0	0
BRCA	gnea	significant.filtered.illuminahiseq_rnaseq.mini	RFS	1343.8	anastrozole	0	0	0
BRCA	gnea	significant.filtered.illuminahiseq_rnaseq.mini	RFS	1343.8	aromasin	0	0	0
BRCA	gnea	significant.filtered.illuminahiseq_rnaseq.mini	RFS	1343.8	carboplatin	0	0	0
BRCA	gnea	significant.filtered.illuminahiseq_rnaseq.mini	RFS	1343.8	cyclophosphamide	0.000157671	0	0
BRCA	gnea	significant.filtered.illuminahiseq_rnaseq.mini	RFS	1343.8	cytoxan	0	0	0
BRCA	gnea	significant.filtered.illuminahiseq_rnaseq.mini	RFS	1343.8	docetaxel	0	0	0
BRCA	gnea	significant.filtered.illuminahiseq_rnaseq.mini	RFS	1343.8	doxorubicin	0.0438324	0.00194461	0.000105114
BRCA	gnea	significant.filtered.illuminahiseq_rnaseq.mini	RFS	1343.8	epirubicin	0	0	0
BRCA	gnea	significant.filtered.illuminahiseq_rnaseq.mini	RFS	1343.8	letrozole	0	0	0
BRCA	gnea	significant.filtered.illuminahiseq_rnaseq.mini	RFS	1343.8	methotrexate	0	0	0
BRCA	gnea	significant.filtered.illuminahiseq_rnaseq.mini	RFS	1343.8	paclitaxel	0	0	0
BRCA	gnea	significant.filtered.illuminahiseq_rnaseq.mini	RFS	1343.8	tamoxifen	0	0	0
BRCA	gnea	significant.filtered.illuminahiseq_rnaseq.mini	RFS	1343.8	taxotere	0	0	0
BRCA	gnea	significant.filtered.illuminahiseq_rnaseq.mini	RFS	1343.8	trastuzumab	0	0	0
BRCA	gnea	significant.filtered.illuminahiseq_rnaseq.mini	RFS	1343.8	zometa	0	0	0
BRCA	gnea	significant.filtered.illuminahiseq_rnaseq.mini	RFS	3359.5	5fu	0	0	0
BRCA	gnea	significant.filtered.illuminahiseq_rnaseq.mini	RFS	3359.5	anastrozole	0	0	0
BRCA	gnea	significant.filtered.illuminahiseq_rnaseq.mini	RFS	3359.5	aromasin	0	0	0
BRCA	gnea	significant.filtered.illuminahiseq_rnaseq.mini	RFS	3359.5	carboplatin	0	0	0
BRCA	gnea	significant.filtered.illuminahiseq_rnaseq.mini	RFS	3359.5	cyclophosphamide	0.00194461	0	0
BRCA	gnea	significant.filtered.illuminahiseq_rnaseq.mini	RFS	3359.5	cytoxan	0	0	0
BRCA	gnea	significant.filtered.illuminahiseq_rnaseq.mini	RFS	3359.5	docetaxel	0	0	0
BRCA	gnea	significant.filtered.illuminahiseq_rnaseq.mini	RFS	3359.5	doxorubicin	0.472119	0.00194461	0.000105114
BRCA	gnea	significant.filtered.illuminahiseq_rnaseq.mini	RFS	3359.5	epirubicin	0	0	0
BRCA	gnea	significant.filtered.illuminahiseq_rnaseq.mini	RFS	3359.5	letrozole	0	0	0
BRCA	gnea	significant.filtered.illuminahiseq_rnaseq.mini	RFS	3359.5	methotrexate	0	0	0
BRCA	gnea	significant.filtered.illuminahiseq_rnaseq.mini	RFS	3359.5	paclitaxel	0	0	0
BRCA	gnea	significant.filtered.illuminahiseq_rnaseq.mini	RFS	3359.5	tamoxifen	0	0	0
BRCA	gnea	significant.filtered.illuminahiseq_rnaseq.mini	RFS	3359.5	taxotere	0	0	0
BRCA	gnea	significant.filtered.illuminahiseq_rnaseq.mini	RFS	3359.5	trastuzumab	0	0	0
BRCA	gnea	significant.filtered.illuminahiseq_rnaseq.mini	RFS	3359.5	zometa	0	0	0
BRCA	gnea	significant.filtered.illuminahiseq_rnaseq.mini	RFS	6719	5fu	0	0	0
BRCA	gnea	significant.filtered.illuminahiseq_rnaseq.mini	RFS	6719	anastrozole	0	0	0
BRCA	gnea	significant.filtered.illuminahiseq_rnaseq.mini	RFS	6719	aromasin	0	0	0
BRCA	gnea	significant.filtered.illuminahiseq_rnaseq.mini	RFS	6719	carboplatin	0	0	0
BRCA	gnea	significant.filtered.illuminahiseq_rnaseq.mini	RFS	6719	cyclophosphamide	0.00194461	0	0
BRCA	gnea	significant.filtered.illuminahiseq_rnaseq.mini	RFS	6719	cytoxan	0	0	0
BRCA	gnea	significant.filtered.illuminahiseq_rnaseq.mini	RFS	6719	docetaxel	0	0	0
BRCA	gnea	significant.filtered.illuminahiseq_rnaseq.mini	RFS	6719	doxorubicin	0.472119	0.00194461	0.000105114
BRCA	gnea	significant.filtered.illuminahiseq_rnaseq.mini	RFS	6719	epirubicin	0	0	0
BRCA	gnea	significant.filtered.illuminahiseq_rnaseq.mini	RFS	6719	letrozole	0	0	0
BRCA	gnea	significant.filtered.illuminahiseq_rnaseq.mini	RFS	6719	methotrexate	0	0	0
BRCA	gnea	significant.filtered.illuminahiseq_rnaseq.mini	RFS	6719	paclitaxel	0	0	0
BRCA	gnea	significant.filtered.illuminahiseq_rnaseq.mini	RFS	6719	tamoxifen	0	0	0
BRCA	gnea	significant.filtered.illuminahiseq_rnaseq.mini	RFS	6719	taxotere	0	0	0
BRCA	gnea	significant.filtered.illuminahiseq_rnaseq.mini	RFS	6719	trastuzumab	0	0	0
BRCA	gnea	significant.filtered.illuminahiseq_rnaseq.mini	RFS	6719	zometa	0	0	0
BRCA	gnea	significant.filtered.illuminahiseq_rnaseqv2.maxi	OS	1425.2	5fu	0	0	0
BRCA	gnea	significant.filtered.illuminahiseq_rnaseqv2.maxi	OS	1425.2	anastrozole	0.0100384	0	0
BRCA	gnea	significant.filtered.illuminahiseq_rnaseqv2.maxi	OS	1425.2	aromasin	0	0	0
BRCA	gnea	significant.filtered.illuminahiseq_rnaseqv2.maxi	OS	1425.2	carboplatin	0	0	0
BRCA	gnea	significant.filtered.illuminahiseq_rnaseqv2.maxi	OS	1425.2	cyclophosphamide	0	0	0
BRCA	gnea	significant.filtered.illuminahiseq_rnaseqv2.maxi	OS	1425.2	cytoxan	0	0	0
BRCA	gnea	significant.filtered.illuminahiseq_rnaseqv2.maxi	OS	1425.2	docetaxel	0	0	0
BRCA	gnea	significant.filtered.illuminahiseq_rnaseqv2.maxi	OS	1425.2	doxorubicin	0.0672728	0.0317444	5.25569e-05
BRCA	gnea	significant.filtered.illuminahiseq_rnaseqv2.maxi	OS	1425.2	epirubicin	0.00136648	0.00136648	0.00136648
BRCA	gnea	significant.filtered.illuminahiseq_rnaseqv2.maxi	OS	1425.2	gemcitabine	0	0	0
BRCA	gnea	significant.filtered.illuminahiseq_rnaseqv2.maxi	OS	1425.2	herceptin	0	0	0
BRCA	gnea	significant.filtered.illuminahiseq_rnaseqv2.maxi	OS	1425.2	letrozole	0	0	0
BRCA	gnea	significant.filtered.illuminahiseq_rnaseqv2.maxi	OS	1425.2	methotrexate	0	0	0
BRCA	gnea	significant.filtered.illuminahiseq_rnaseqv2.maxi	OS	1425.2	paclitaxel	0.505387	0.0240711	0
BRCA	gnea	significant.filtered.illuminahiseq_rnaseqv2.maxi	OS	1425.2	tamoxifen	0.0173438	0	0
BRCA	gnea	significant.filtered.illuminahiseq_rnaseqv2.maxi	OS	1425.2	taxotere	0	0	0
BRCA	gnea	significant.filtered.illuminahiseq_rnaseqv2.maxi	OS	1425.2	zometa	0	0	0
BRCA	gnea	significant.filtered.illuminahiseq_rnaseqv2.maxi	OS	3563	5fu	0	0	0
BRCA	gnea	significant.filtered.illuminahiseq_rnaseqv2.maxi	OS	3563	anastrozole	0.0122983	0	0
BRCA	gnea	significant.filtered.illuminahiseq_rnaseqv2.maxi	OS	3563	aromasin	0	0	0
BRCA	gnea	significant.filtered.illuminahiseq_rnaseqv2.maxi	OS	3563	carboplatin	0	0	0
BRCA	gnea	significant.filtered.illuminahiseq_rnaseqv2.maxi	OS	3563	cyclophosphamide	5.25569e-05	0	0
BRCA	gnea	significant.filtered.illuminahiseq_rnaseqv2.maxi	OS	3563	cytoxan	0	0	0
BRCA	gnea	significant.filtered.illuminahiseq_rnaseqv2.maxi	OS	3563	docetaxel	0	0	0
BRCA	gnea	significant.filtered.illuminahiseq_rnaseqv2.maxi	OS	3563	doxorubicin	0.0565512	0.0263836	0.000157671
BRCA	gnea	significant.filtered.illuminahiseq_rnaseqv2.maxi	OS	3563	epirubicin	0.00136648	0.00136648	0.00136648
BRCA	gnea	significant.filtered.illuminahiseq_rnaseqv2.maxi	OS	3563	gemcitabine	0	0	0
BRCA	gnea	significant.filtered.illuminahiseq_rnaseqv2.maxi	OS	3563	herceptin	0	0	0
BRCA	gnea	significant.filtered.illuminahiseq_rnaseqv2.maxi	OS	3563	letrozole	0	0	0
BRCA	gnea	significant.filtered.illuminahiseq_rnaseqv2.maxi	OS	3563	methotrexate	0	0	0
BRCA	gnea	significant.filtered.illuminahiseq_rnaseqv2.maxi	OS	3563	paclitaxel	0.535555	0.0278552	0
BRCA	gnea	significant.filtered.illuminahiseq_rnaseqv2.maxi	OS	3563	tamoxifen	0.00152415	0	0
BRCA	gnea	significant.filtered.illuminahiseq_rnaseqv2.maxi	OS	3563	taxotere	0	0	0
BRCA	gnea	significant.filtered.illuminahiseq_rnaseqv2.maxi	OS	3563	zometa	0	0	0
BRCA	gnea	significant.filtered.illuminahiseq_rnaseqv2.maxi	OS	7126	5fu	0	0	0
BRCA	gnea	significant.filtered.illuminahiseq_rnaseqv2.maxi	OS	7126	anastrozole	0.0122983	0	0
BRCA	gnea	significant.filtered.illuminahiseq_rnaseqv2.maxi	OS	7126	aromasin	0	0	0
BRCA	gnea	significant.filtered.illuminahiseq_rnaseqv2.maxi	OS	7126	carboplatin	0	0	0
BRCA	gnea	significant.filtered.illuminahiseq_rnaseqv2.maxi	OS	7126	cyclophosphamide	5.25569e-05	0	0
BRCA	gnea	significant.filtered.illuminahiseq_rnaseqv2.maxi	OS	7126	cytoxan	0	0	0
BRCA	gnea	significant.filtered.illuminahiseq_rnaseqv2.maxi	OS	7126	docetaxel	0	0	0
BRCA	gnea	significant.filtered.illuminahiseq_rnaseqv2.maxi	OS	7126	doxorubicin	0.0565512	0.0263836	0.000157671
BRCA	gnea	significant.filtered.illuminahiseq_rnaseqv2.maxi	OS	7126	epirubicin	0.00136648	0.00136648	0.00136648
BRCA	gnea	significant.filtered.illuminahiseq_rnaseqv2.maxi	OS	7126	gemcitabine	0	0	0
BRCA	gnea	significant.filtered.illuminahiseq_rnaseqv2.maxi	OS	7126	herceptin	0	0	0
BRCA	gnea	significant.filtered.illuminahiseq_rnaseqv2.maxi	OS	7126	letrozole	0	0	0
BRCA	gnea	significant.filtered.illuminahiseq_rnaseqv2.maxi	OS	7126	methotrexate	0	0	0
BRCA	gnea	significant.filtered.illuminahiseq_rnaseqv2.maxi	OS	7126	paclitaxel	0.535555	0.0278552	0
BRCA	gnea	significant.filtered.illuminahiseq_rnaseqv2.maxi	OS	7126	tamoxifen	0.00152415	0	0
BRCA	gnea	significant.filtered.illuminahiseq_rnaseqv2.maxi	OS	7126	taxotere	0	0	0
BRCA	gnea	significant.filtered.illuminahiseq_rnaseqv2.maxi	OS	7126	zometa	0	0	0
BRCA	gnea	significant.filtered.illuminahiseq_rnaseqv2.maxi	RFS	1343.8	5fu	0	0	0
BRCA	gnea	significant.filtered.illuminahiseq_rnaseqv2.maxi	RFS	1343.8	anastrozole	0.00756819	5.25569e-05	0
BRCA	gnea	significant.filtered.illuminahiseq_rnaseqv2.maxi	RFS	1343.8	aromasin	0	0	0
BRCA	gnea	significant.filtered.illuminahiseq_rnaseqv2.maxi	RFS	1343.8	carboplatin	0	0	0
BRCA	gnea	significant.filtered.illuminahiseq_rnaseqv2.maxi	RFS	1343.8	cyclophosphamide	0.0084091	0.000157671	0
BRCA	gnea	significant.filtered.illuminahiseq_rnaseqv2.maxi	RFS	1343.8	cytoxan	0.0606507	0	0
BRCA	gnea	significant.filtered.illuminahiseq_rnaseqv2.maxi	RFS	1343.8	docetaxel	0	0	0
BRCA	gnea	significant.filtered.illuminahiseq_rnaseqv2.maxi	RFS	1343.8	doxorubicin	0.0543964	0.0064645	0
BRCA	gnea	significant.filtered.illuminahiseq_rnaseqv2.maxi	RFS	1343.8	epirubicin	0	0	0
BRCA	gnea	significant.filtered.illuminahiseq_rnaseqv2.maxi	RFS	1343.8	gemcitabine	0	0	0
BRCA	gnea	significant.filtered.illuminahiseq_rnaseqv2.maxi	RFS	1343.8	herceptin	0	0	0
BRCA	gnea	significant.filtered.illuminahiseq_rnaseqv2.maxi	RFS	1343.8	letrozole	0	0	0
BRCA	gnea	significant.filtered.illuminahiseq_rnaseqv2.maxi	RFS	1343.8	methotrexate	0	0	0
BRCA	gnea	significant.filtered.illuminahiseq_rnaseqv2.maxi	RFS	1343.8	paclitaxel	0.000157671	0	0
BRCA	gnea	significant.filtered.illuminahiseq_rnaseqv2.maxi	RFS	1343.8	tamoxifen	0.000630683	5.25569e-05	5.25569e-05
BRCA	gnea	significant.filtered.illuminahiseq_rnaseqv2.maxi	RFS	1343.8	taxotere	0.512062	0	0
BRCA	gnea	significant.filtered.illuminahiseq_rnaseqv2.maxi	RFS	1343.8	trastuzumab	0	0	0
BRCA	gnea	significant.filtered.illuminahiseq_rnaseqv2.maxi	RFS	1343.8	zometa	0	0	0
BRCA	gnea	significant.filtered.illuminahiseq_rnaseqv2.maxi	RFS	3359.5	5fu	0	0	0
BRCA	gnea	significant.filtered.illuminahiseq_rnaseqv2.maxi	RFS	3359.5	anastrozole	0.0105114	5.25569e-05	0
BRCA	gnea	significant.filtered.illuminahiseq_rnaseqv2.maxi	RFS	3359.5	aromasin	0	0	0
BRCA	gnea	significant.filtered.illuminahiseq_rnaseqv2.maxi	RFS	3359.5	carboplatin	0	0	0
BRCA	gnea	significant.filtered.illuminahiseq_rnaseqv2.maxi	RFS	3359.5	cyclophosphamide	0.0169233	0.000210228	0
BRCA	gnea	significant.filtered.illuminahiseq_rnaseqv2.maxi	RFS	3359.5	cytoxan	0.00693751	0	0
BRCA	gnea	significant.filtered.illuminahiseq_rnaseqv2.maxi	RFS	3359.5	docetaxel	0	0	0
BRCA	gnea	significant.filtered.illuminahiseq_rnaseqv2.maxi	RFS	3359.5	doxorubicin	0.0275398	0.000315341	0
BRCA	gnea	significant.filtered.illuminahiseq_rnaseqv2.maxi	RFS	3359.5	epirubicin	0	0	0
BRCA	gnea	significant.filtered.illuminahiseq_rnaseqv2.maxi	RFS	3359.5	gemcitabine	0	0	0
BRCA	gnea	significant.filtered.illuminahiseq_rnaseqv2.maxi	RFS	3359.5	herceptin	0	0	0
BRCA	gnea	significant.filtered.illuminahiseq_rnaseqv2.maxi	RFS	3359.5	letrozole	0	0	0
BRCA	gnea	significant.filtered.illuminahiseq_rnaseqv2.maxi	RFS	3359.5	methotrexate	0	0	0
BRCA	gnea	significant.filtered.illuminahiseq_rnaseqv2.maxi	RFS	3359.5	paclitaxel	0	0	0
BRCA	gnea	significant.filtered.illuminahiseq_rnaseqv2.maxi	RFS	3359.5	tamoxifen	0.000578126	5.25569e-05	5.25569e-05
BRCA	gnea	significant.filtered.illuminahiseq_rnaseqv2.maxi	RFS	3359.5	taxotere	0.51532	0	0
BRCA	gnea	significant.filtered.illuminahiseq_rnaseqv2.maxi	RFS	3359.5	trastuzumab	0	0	0
BRCA	gnea	significant.filtered.illuminahiseq_rnaseqv2.maxi	RFS	3359.5	zometa	0	0	0
BRCA	gnea	significant.filtered.illuminahiseq_rnaseqv2.maxi	RFS	6719	5fu	0	0	0
BRCA	gnea	significant.filtered.illuminahiseq_rnaseqv2.maxi	RFS	6719	anastrozole	0.0105114	5.25569e-05	0
BRCA	gnea	significant.filtered.illuminahiseq_rnaseqv2.maxi	RFS	6719	aromasin	0	0	0
BRCA	gnea	significant.filtered.illuminahiseq_rnaseqv2.maxi	RFS	6719	carboplatin	0	0	0
BRCA	gnea	significant.filtered.illuminahiseq_rnaseqv2.maxi	RFS	6719	cyclophosphamide	0.0169233	0.000210228	0
BRCA	gnea	significant.filtered.illuminahiseq_rnaseqv2.maxi	RFS	6719	cytoxan	0.00693751	0	0
BRCA	gnea	significant.filtered.illuminahiseq_rnaseqv2.maxi	RFS	6719	docetaxel	0	0	0
BRCA	gnea	significant.filtered.illuminahiseq_rnaseqv2.maxi	RFS	6719	doxorubicin	0.0275398	0.000315341	0
BRCA	gnea	significant.filtered.illuminahiseq_rnaseqv2.maxi	RFS	6719	epirubicin	0	0	0
BRCA	gnea	significant.filtered.illuminahiseq_rnaseqv2.maxi	RFS	6719	gemcitabine	0	0	0
BRCA	gnea	significant.filtered.illuminahiseq_rnaseqv2.maxi	RFS	6719	herceptin	0	0	0
BRCA	gnea	significant.filtered.illuminahiseq_rnaseqv2.maxi	RFS	6719	letrozole	0	0	0
BRCA	gnea	significant.filtered.illuminahiseq_rnaseqv2.maxi	RFS	6719	methotrexate	0	0	0
BRCA	gnea	significant.filtered.illuminahiseq_rnaseqv2.maxi	RFS	6719	paclitaxel	0	0	0
BRCA	gnea	significant.filtered.illuminahiseq_rnaseqv2.maxi	RFS	6719	tamoxifen	0.000578126	5.25569e-05	5.25569e-05
BRCA	gnea	significant.filtered.illuminahiseq_rnaseqv2.maxi	RFS	6719	taxotere	0.51532	0	0
BRCA	gnea	significant.filtered.illuminahiseq_rnaseqv2.maxi	RFS	6719	trastuzumab	0	0	0
BRCA	gnea	significant.filtered.illuminahiseq_rnaseqv2.maxi	RFS	6719	zometa	0	0	0
BRCA	gnea	significant.filtered.illuminahiseq_rnaseqv2.mini	OS	1425.2	5fu	0	0	0
BRCA	gnea	significant.filtered.illuminahiseq_rnaseqv2.mini	OS	1425.2	anastrozole	5.25569e-05	0	0
BRCA	gnea	significant.filtered.illuminahiseq_rnaseqv2.mini	OS	1425.2	aromasin	0	0	0
BRCA	gnea	significant.filtered.illuminahiseq_rnaseqv2.mini	OS	1425.2	carboplatin	0	0	0
BRCA	gnea	significant.filtered.illuminahiseq_rnaseqv2.mini	OS	1425.2	cyclophosphamide	0	0	0
BRCA	gnea	significant.filtered.illuminahiseq_rnaseqv2.mini	OS	1425.2	cytoxan	0	0	0
BRCA	gnea	significant.filtered.illuminahiseq_rnaseqv2.mini	OS	1425.2	docetaxel	0	0	0
BRCA	gnea	significant.filtered.illuminahiseq_rnaseqv2.mini	OS	1425.2	doxorubicin	0.0456719	0.0157145	0
BRCA	gnea	significant.filtered.illuminahiseq_rnaseqv2.mini	OS	1425.2	epirubicin	0	0	0
BRCA	gnea	significant.filtered.illuminahiseq_rnaseqv2.mini	OS	1425.2	gemcitabine	0	0	0
BRCA	gnea	significant.filtered.illuminahiseq_rnaseqv2.mini	OS	1425.2	herceptin	0	0	0
BRCA	gnea	significant.filtered.illuminahiseq_rnaseqv2.mini	OS	1425.2	letrozole	0	0	0
BRCA	gnea	significant.filtered.illuminahiseq_rnaseqv2.mini	OS	1425.2	methotrexate	0	0	0
BRCA	gnea	significant.filtered.illuminahiseq_rnaseqv2.mini	OS	1425.2	paclitaxel	0.0392074	0	0
BRCA	gnea	significant.filtered.illuminahiseq_rnaseqv2.mini	OS	1425.2	tamoxifen	0.000367898	0	0
BRCA	gnea	significant.filtered.illuminahiseq_rnaseqv2.mini	OS	1425.2	taxotere	0	0	0
BRCA	gnea	significant.filtered.illuminahiseq_rnaseqv2.mini	OS	1425.2	trastuzumab	0	0	0
BRCA	gnea	significant.filtered.illuminahiseq_rnaseqv2.mini	OS	1425.2	zometa	0	0	0
BRCA	gnea	significant.filtered.illuminahiseq_rnaseqv2.mini	OS	3563	5fu	0	0	0
BRCA	gnea	significant.filtered.illuminahiseq_rnaseqv2.mini	OS	3563	anastrozole	5.25569e-05	0	0
BRCA	gnea	significant.filtered.illuminahiseq_rnaseqv2.mini	OS	3563	aromasin	0	0	0
BRCA	gnea	significant.filtered.illuminahiseq_rnaseqv2.mini	OS	3563	carboplatin	0	0	0
BRCA	gnea	significant.filtered.illuminahiseq_rnaseqv2.mini	OS	3563	cyclophosphamide	0	0	0
BRCA	gnea	significant.filtered.illuminahiseq_rnaseqv2.mini	OS	3563	cytoxan	0	0	0
BRCA	gnea	significant.filtered.illuminahiseq_rnaseqv2.mini	OS	3563	docetaxel	0	0	0
BRCA	gnea	significant.filtered.illuminahiseq_rnaseqv2.mini	OS	3563	doxorubicin	0.0327955	0.000367898	0
BRCA	gnea	significant.filtered.illuminahiseq_rnaseqv2.mini	OS	3563	epirubicin	0	0	0
BRCA	gnea	significant.filtered.illuminahiseq_rnaseqv2.mini	OS	3563	gemcitabine	0	0	0
BRCA	gnea	significant.filtered.illuminahiseq_rnaseqv2.mini	OS	3563	herceptin	0	0	0
BRCA	gnea	significant.filtered.illuminahiseq_rnaseqv2.mini	OS	3563	letrozole	0	0	0
BRCA	gnea	significant.filtered.illuminahiseq_rnaseqv2.mini	OS	3563	methotrexate	0	0	0
BRCA	gnea	significant.filtered.illuminahiseq_rnaseqv2.mini	OS	3563	paclitaxel	0.0386293	0	0
BRCA	gnea	significant.filtered.illuminahiseq_rnaseqv2.mini	OS	3563	tamoxifen	0.000315341	0	0
BRCA	gnea	significant.filtered.illuminahiseq_rnaseqv2.mini	OS	3563	taxotere	0	0	0
BRCA	gnea	significant.filtered.illuminahiseq_rnaseqv2.mini	OS	3563	trastuzumab	0	0	0
BRCA	gnea	significant.filtered.illuminahiseq_rnaseqv2.mini	OS	3563	zometa	0	0	0
BRCA	gnea	significant.filtered.illuminahiseq_rnaseqv2.mini	OS	7126	5fu	0	0	0
BRCA	gnea	significant.filtered.illuminahiseq_rnaseqv2.mini	OS	7126	anastrozole	5.25569e-05	0	0
BRCA	gnea	significant.filtered.illuminahiseq_rnaseqv2.mini	OS	7126	aromasin	0	0	0
BRCA	gnea	significant.filtered.illuminahiseq_rnaseqv2.mini	OS	7126	carboplatin	0	0	0
BRCA	gnea	significant.filtered.illuminahiseq_rnaseqv2.mini	OS	7126	cyclophosphamide	0	0	0
BRCA	gnea	significant.filtered.illuminahiseq_rnaseqv2.mini	OS	7126	cytoxan	0	0	0
BRCA	gnea	significant.filtered.illuminahiseq_rnaseqv2.mini	OS	7126	docetaxel	0	0	0
BRCA	gnea	significant.filtered.illuminahiseq_rnaseqv2.mini	OS	7126	doxorubicin	0.0327955	0.000367898	0
BRCA	gnea	significant.filtered.illuminahiseq_rnaseqv2.mini	OS	7126	epirubicin	0	0	0
BRCA	gnea	significant.filtered.illuminahiseq_rnaseqv2.mini	OS	7126	gemcitabine	0	0	0
BRCA	gnea	significant.filtered.illuminahiseq_rnaseqv2.mini	OS	7126	herceptin	0	0	0
BRCA	gnea	significant.filtered.illuminahiseq_rnaseqv2.mini	OS	7126	letrozole	0	0	0
BRCA	gnea	significant.filtered.illuminahiseq_rnaseqv2.mini	OS	7126	methotrexate	0	0	0
BRCA	gnea	significant.filtered.illuminahiseq_rnaseqv2.mini	OS	7126	paclitaxel	0.0386293	0	0
BRCA	gnea	significant.filtered.illuminahiseq_rnaseqv2.mini	OS	7126	tamoxifen	0.000315341	0	0
BRCA	gnea	significant.filtered.illuminahiseq_rnaseqv2.mini	OS	7126	taxotere	0	0	0
BRCA	gnea	significant.filtered.illuminahiseq_rnaseqv2.mini	OS	7126	trastuzumab	0	0	0
BRCA	gnea	significant.filtered.illuminahiseq_rnaseqv2.mini	OS	7126	zometa	0	0	0
BRCA	gnea	significant.filtered.illuminahiseq_rnaseqv2.mini	RFS	1343.8	5fu	0	0	0
BRCA	gnea	significant.filtered.illuminahiseq_rnaseqv2.mini	RFS	1343.8	anastrozole	0.00946024	0	0
BRCA	gnea	significant.filtered.illuminahiseq_rnaseqv2.mini	RFS	1343.8	aromasin	0	0	0
BRCA	gnea	significant.filtered.illuminahiseq_rnaseqv2.mini	RFS	1343.8	carboplatin	0	0	0
BRCA	gnea	significant.filtered.illuminahiseq_rnaseqv2.mini	RFS	1343.8	cyclophosphamide	0.000525569	5.25569e-05	0
BRCA	gnea	significant.filtered.illuminahiseq_rnaseqv2.mini	RFS	1343.8	cytoxan	0	0	0
BRCA	gnea	significant.filtered.illuminahiseq_rnaseqv2.mini	RFS	1343.8	docetaxel	0	0	0
BRCA	gnea	significant.filtered.illuminahiseq_rnaseqv2.mini	RFS	1343.8	doxorubicin	0.0176066	0.000473012	0
BRCA	gnea	significant.filtered.illuminahiseq_rnaseqv2.mini	RFS	1343.8	epirubicin	0	0	0
BRCA	gnea	significant.filtered.illuminahiseq_rnaseqv2.mini	RFS	1343.8	gemcitabine	0	0	0
BRCA	gnea	significant.filtered.illuminahiseq_rnaseqv2.mini	RFS	1343.8	herceptin	0	0	0
BRCA	gnea	significant.filtered.illuminahiseq_rnaseqv2.mini	RFS	1343.8	letrozole	0	0	0
BRCA	gnea	significant.filtered.illuminahiseq_rnaseqv2.mini	RFS	1343.8	methotrexate	0	0	0
BRCA	gnea	significant.filtered.illuminahiseq_rnaseqv2.mini	RFS	1343.8	paclitaxel	0	0	0
BRCA	gnea	significant.filtered.illuminahiseq_rnaseqv2.mini	RFS	1343.8	tamoxifen	0	0	0
BRCA	gnea	significant.filtered.illuminahiseq_rnaseqv2.mini	RFS	1343.8	taxotere	0.572397	0	0
BRCA	gnea	significant.filtered.illuminahiseq_rnaseqv2.mini	RFS	1343.8	trastuzumab	0	0	0
BRCA	gnea	significant.filtered.illuminahiseq_rnaseqv2.mini	RFS	1343.8	zometa	0	0	0
BRCA	gnea	significant.filtered.illuminahiseq_rnaseqv2.mini	RFS	3359.5	5fu	0	0	0
BRCA	gnea	significant.filtered.illuminahiseq_rnaseqv2.mini	RFS	3359.5	anastrozole	0.0110369	0	0
BRCA	gnea	significant.filtered.illuminahiseq_rnaseqv2.mini	RFS	3359.5	aromasin	0	0	0
BRCA	gnea	significant.filtered.illuminahiseq_rnaseqv2.mini	RFS	3359.5	carboplatin	0	0	0
BRCA	gnea	significant.filtered.illuminahiseq_rnaseqv2.mini	RFS	3359.5	cyclophosphamide	0.000893467	5.25569e-05	0
BRCA	gnea	significant.filtered.illuminahiseq_rnaseqv2.mini	RFS	3359.5	cytoxan	0	0	0
BRCA	gnea	significant.filtered.illuminahiseq_rnaseqv2.mini	RFS	3359.5	docetaxel	0	0	0
BRCA	gnea	significant.filtered.illuminahiseq_rnaseqv2.mini	RFS	3359.5	doxorubicin	0.00336364	0	0
BRCA	gnea	significant.filtered.illuminahiseq_rnaseqv2.mini	RFS	3359.5	epirubicin	0	0	0
BRCA	gnea	significant.filtered.illuminahiseq_rnaseqv2.mini	RFS	3359.5	gemcitabine	0	0	0
BRCA	gnea	significant.filtered.illuminahiseq_rnaseqv2.mini	RFS	3359.5	herceptin	0	0	0
BRCA	gnea	significant.filtered.illuminahiseq_rnaseqv2.mini	RFS	3359.5	letrozole	0	0	0
BRCA	gnea	significant.filtered.illuminahiseq_rnaseqv2.mini	RFS	3359.5	methotrexate	0	0	0
BRCA	gnea	significant.filtered.illuminahiseq_rnaseqv2.mini	RFS	3359.5	paclitaxel	0	0	0
BRCA	gnea	significant.filtered.illuminahiseq_rnaseqv2.mini	RFS	3359.5	tamoxifen	0	0	0
BRCA	gnea	significant.filtered.illuminahiseq_rnaseqv2.mini	RFS	3359.5	taxotere	0	0	0
BRCA	gnea	significant.filtered.illuminahiseq_rnaseqv2.mini	RFS	3359.5	trastuzumab	0	0	0
BRCA	gnea	significant.filtered.illuminahiseq_rnaseqv2.mini	RFS	3359.5	zometa	0	0	0
BRCA	gnea	significant.filtered.illuminahiseq_rnaseqv2.mini	RFS	6719	5fu	0	0	0
BRCA	gnea	significant.filtered.illuminahiseq_rnaseqv2.mini	RFS	6719	anastrozole	0.0110369	0	0
BRCA	gnea	significant.filtered.illuminahiseq_rnaseqv2.mini	RFS	6719	aromasin	0	0	0
BRCA	gnea	significant.filtered.illuminahiseq_rnaseqv2.mini	RFS	6719	carboplatin	0	0	0
BRCA	gnea	significant.filtered.illuminahiseq_rnaseqv2.mini	RFS	6719	cyclophosphamide	0.000893467	5.25569e-05	0
BRCA	gnea	significant.filtered.illuminahiseq_rnaseqv2.mini	RFS	6719	cytoxan	0	0	0
BRCA	gnea	significant.filtered.illuminahiseq_rnaseqv2.mini	RFS	6719	docetaxel	0	0	0
BRCA	gnea	significant.filtered.illuminahiseq_rnaseqv2.mini	RFS	6719	doxorubicin	0.00336364	0	0
BRCA	gnea	significant.filtered.illuminahiseq_rnaseqv2.mini	RFS	6719	epirubicin	0	0	0
BRCA	gnea	significant.filtered.illuminahiseq_rnaseqv2.mini	RFS	6719	gemcitabine	0	0	0
BRCA	gnea	significant.filtered.illuminahiseq_rnaseqv2.mini	RFS	6719	herceptin	0	0	0
BRCA	gnea	significant.filtered.illuminahiseq_rnaseqv2.mini	RFS	6719	letrozole	0	0	0
BRCA	gnea	significant.filtered.illuminahiseq_rnaseqv2.mini	RFS	6719	methotrexate	0	0	0
BRCA	gnea	significant.filtered.illuminahiseq_rnaseqv2.mini	RFS	6719	paclitaxel	0	0	0
BRCA	gnea	significant.filtered.illuminahiseq_rnaseqv2.mini	RFS	6719	tamoxifen	0	0	0
BRCA	gnea	significant.filtered.illuminahiseq_rnaseqv2.mini	RFS	6719	taxotere	0	0	0
BRCA	gnea	significant.filtered.illuminahiseq_rnaseqv2.mini	RFS	6719	trastuzumab	0	0	0
BRCA	gnea	significant.filtered.illuminahiseq_rnaseqv2.mini	RFS	6719	zometa	0	0	0
BRCA	gnea	significant.filtered.snp6.maxi	OS	1425.2	5fu	0	0	0
BRCA	gnea	significant.filtered.snp6.maxi	OS	1425.2	anastrozole	0.000262784	0	0
BRCA	gnea	significant.filtered.snp6.maxi	OS	1425.2	aromasin	0	0	0
BRCA	gnea	significant.filtered.snp6.maxi	OS	1425.2	avastin	0	0	0
BRCA	gnea	significant.filtered.snp6.maxi	OS	1425.2	carboplatin	0	0	0
BRCA	gnea	significant.filtered.snp6.maxi	OS	1425.2	cyclophosphamide	0.00835655	0	0
BRCA	gnea	significant.filtered.snp6.maxi	OS	1425.2	cytoxan	0.000473012	0	0
BRCA	gnea	significant.filtered.snp6.maxi	OS	1425.2	docetaxel	0	0	0
BRCA	gnea	significant.filtered.snp6.maxi	OS	1425.2	doxorubicin	0.0420455	0.0100909	0
BRCA	gnea	significant.filtered.snp6.maxi	OS	1425.2	epirubicin	0	0	0
BRCA	gnea	significant.filtered.snp6.maxi	OS	1425.2	gemcitabine	0	0	0
BRCA	gnea	significant.filtered.snp6.maxi	OS	1425.2	herceptin	0.535134	0	0
BRCA	gnea	significant.filtered.snp6.maxi	OS	1425.2	letrozole	0	0	0
BRCA	gnea	significant.filtered.snp6.maxi	OS	1425.2	methotrexate	0	0	0
BRCA	gnea	significant.filtered.snp6.maxi	OS	1425.2	paclitaxel	0.00925001	0	0
BRCA	gnea	significant.filtered.snp6.maxi	OS	1425.2	tamoxifen	0.00141904	5.25569e-05	0
BRCA	gnea	significant.filtered.snp6.maxi	OS	1425.2	taxotere	0.450518	0	0
BRCA	gnea	significant.filtered.snp6.maxi	OS	1425.2	zometa	0	0	0
BRCA	gnea	significant.filtered.snp6.maxi	OS	3563	5fu	0	0	0
BRCA	gnea	significant.filtered.snp6.maxi	OS	3563	anastrozole	0.000210228	0	0
BRCA	gnea	significant.filtered.snp6.maxi	OS	3563	aromasin	0	0	0
BRCA	gnea	significant.filtered.snp6.maxi	OS	3563	avastin	0	0	0
BRCA	gnea	significant.filtered.snp6.maxi	OS	3563	carboplatin	0	0	0
BRCA	gnea	significant.filtered.snp6.maxi	OS	3563	cyclophosphamide	0	0	0
BRCA	gnea	significant.filtered.snp6.maxi	OS	3563	cytoxan	0.000473012	0	0
BRCA	gnea	significant.filtered.snp6.maxi	OS	3563	docetaxel	0	0	0
BRCA	gnea	significant.filtered.snp6.maxi	OS	3563	doxorubicin	0.0282231	0.0091449	0
BRCA	gnea	significant.filtered.snp6.maxi	OS	3563	epirubicin	0	0	0
BRCA	gnea	significant.filtered.snp6.maxi	OS	3563	gemcitabine	0	0	0
BRCA	gnea	significant.filtered.snp6.maxi	OS	3563	herceptin	0.535134	0	0
BRCA	gnea	significant.filtered.snp6.maxi	OS	3563	letrozole	0	0	0
BRCA	gnea	significant.filtered.snp6.maxi	OS	3563	methotrexate	0	0	0
BRCA	gnea	significant.filtered.snp6.maxi	OS	3563	paclitaxel	0.0116151	5.25569e-05	0
BRCA	gnea	significant.filtered.snp6.maxi	OS	3563	tamoxifen	0.000473012	5.25569e-05	0
BRCA	gnea	significant.filtered.snp6.maxi	OS	3563	taxotere	0.450518	0	0
BRCA	gnea	significant.filtered.snp6.maxi	OS	3563	zometa	0	0	0
BRCA	gnea	significant.filtered.snp6.maxi	OS	7126	5fu	0	0	0
BRCA	gnea	significant.filtered.snp6.maxi	OS	7126	anastrozole	0.000210228	0	0
BRCA	gnea	significant.filtered.snp6.maxi	OS	7126	aromasin	0	0	0
BRCA	gnea	significant.filtered.snp6.maxi	OS	7126	avastin	0	0	0
BRCA	gnea	significant.filtered.snp6.maxi	OS	7126	carboplatin	0	0	0
BRCA	gnea	significant.filtered.snp6.maxi	OS	7126	cyclophosphamide	0	0	0
BRCA	gnea	significant.filtered.snp6.maxi	OS	7126	cytoxan	0.000473012	0	0
BRCA	gnea	significant.filtered.snp6.maxi	OS	7126	docetaxel	0	0	0
BRCA	gnea	significant.filtered.snp6.maxi	OS	7126	doxorubicin	0.0282231	0.0091449	0
BRCA	gnea	significant.filtered.snp6.maxi	OS	7126	epirubicin	0	0	0
BRCA	gnea	significant.filtered.snp6.maxi	OS	7126	gemcitabine	0	0	0
BRCA	gnea	significant.filtered.snp6.maxi	OS	7126	herceptin	0.535134	0	0
BRCA	gnea	significant.filtered.snp6.maxi	OS	7126	letrozole	0	0	0
BRCA	gnea	significant.filtered.snp6.maxi	OS	7126	methotrexate	0	0	0
BRCA	gnea	significant.filtered.snp6.maxi	OS	7126	paclitaxel	0.0116151	5.25569e-05	0
BRCA	gnea	significant.filtered.snp6.maxi	OS	7126	tamoxifen	0.000473012	5.25569e-05	0
BRCA	gnea	significant.filtered.snp6.maxi	OS	7126	taxotere	0.450518	0	0
BRCA	gnea	significant.filtered.snp6.maxi	OS	7126	zometa	0	0	0
BRCA	gnea	significant.filtered.snp6.maxi	RFS	1343.8	5fu	0	0	0
BRCA	gnea	significant.filtered.snp6.maxi	RFS	1343.8	anastrozole	0	0	0
BRCA	gnea	significant.filtered.snp6.maxi	RFS	1343.8	aromasin	0	0	0
BRCA	gnea	significant.filtered.snp6.maxi	RFS	1343.8	avastin	0	0	0
BRCA	gnea	significant.filtered.snp6.maxi	RFS	1343.8	carboplatin	0	0	0
BRCA	gnea	significant.filtered.snp6.maxi	RFS	1343.8	cyclophosphamide	0.00289063	0	0
BRCA	gnea	significant.filtered.snp6.maxi	RFS	1343.8	cytoxan	0.00152415	0	0
BRCA	gnea	significant.filtered.snp6.maxi	RFS	1343.8	docetaxel	0	0	0
BRCA	gnea	significant.filtered.snp6.maxi	RFS	1343.8	doxorubicin	0.00882956	0.00084091	0.000262784
BRCA	gnea	significant.filtered.snp6.maxi	RFS	1343.8	epirubicin	0	0	0
BRCA	gnea	significant.filtered.snp6.maxi	RFS	1343.8	gemcitabine	0.660482	0	0
BRCA	gnea	significant.filtered.snp6.maxi	RFS	1343.8	herceptin	0	0	0
BRCA	gnea	significant.filtered.snp6.maxi	RFS	1343.8	letrozole	0	0	0
BRCA	gnea	significant.filtered.snp6.maxi	RFS	1343.8	methotrexate	0	0	0
BRCA	gnea	significant.filtered.snp6.maxi	RFS	1343.8	paclitaxel	0.000473012	0	0
BRCA	gnea	significant.filtered.snp6.maxi	RFS	1343.8	tamoxifen	0.0169233	0	0
BRCA	gnea	significant.filtered.snp6.maxi	RFS	1343.8	taxotere	0	0	0
BRCA	gnea	significant.filtered.snp6.maxi	RFS	1343.8	trastuzumab	0	0	0
BRCA	gnea	significant.filtered.snp6.maxi	RFS	1343.8	zometa	0	0	0
BRCA	gnea	significant.filtered.snp6.maxi	RFS	3359.5	5fu	0	0	0
BRCA	gnea	significant.filtered.snp6.maxi	RFS	3359.5	anastrozole	0	0	0
BRCA	gnea	significant.filtered.snp6.maxi	RFS	3359.5	aromasin	0	0	0
BRCA	gnea	significant.filtered.snp6.maxi	RFS	3359.5	avastin	0	0	0
BRCA	gnea	significant.filtered.snp6.maxi	RFS	3359.5	carboplatin	0	0	0
BRCA	gnea	significant.filtered.snp6.maxi	RFS	3359.5	cyclophosphamide	0.00147159	0	0
BRCA	gnea	significant.filtered.snp6.maxi	RFS	3359.5	cytoxan	0.000578126	0	0
BRCA	gnea	significant.filtered.snp6.maxi	RFS	3359.5	docetaxel	0	0	0
BRCA	gnea	significant.filtered.snp6.maxi	RFS	3359.5	doxorubicin	0.00515058	0.000630683	0.000262784
BRCA	gnea	significant.filtered.snp6.maxi	RFS	3359.5	epirubicin	0	0	0
BRCA	gnea	significant.filtered.snp6.maxi	RFS	3359.5	gemcitabine	0	0	0
BRCA	gnea	significant.filtered.snp6.maxi	RFS	3359.5	herceptin	0	0	0
BRCA	gnea	significant.filtered.snp6.maxi	RFS	3359.5	letrozole	0	0	0
BRCA	gnea	significant.filtered.snp6.maxi	RFS	3359.5	methotrexate	0	0	0
BRCA	gnea	significant.filtered.snp6.maxi	RFS	3359.5	paclitaxel	0.000367898	0	0
BRCA	gnea	significant.filtered.snp6.maxi	RFS	3359.5	tamoxifen	0.000630683	0	0
BRCA	gnea	significant.filtered.snp6.maxi	RFS	3359.5	taxotere	0	0	0
BRCA	gnea	significant.filtered.snp6.maxi	RFS	3359.5	trastuzumab	0	0	0
BRCA	gnea	significant.filtered.snp6.maxi	RFS	3359.5	zometa	0	0	0
BRCA	gnea	significant.filtered.snp6.maxi	RFS	6719	5fu	0	0	0
BRCA	gnea	significant.filtered.snp6.maxi	RFS	6719	anastrozole	0	0	0
BRCA	gnea	significant.filtered.snp6.maxi	RFS	6719	aromasin	0	0	0
BRCA	gnea	significant.filtered.snp6.maxi	RFS	6719	avastin	0	0	0
BRCA	gnea	significant.filtered.snp6.maxi	RFS	6719	carboplatin	0	0	0
BRCA	gnea	significant.filtered.snp6.maxi	RFS	6719	cyclophosphamide	0.00147159	0	0
BRCA	gnea	significant.filtered.snp6.maxi	RFS	6719	cytoxan	0.000578126	0	0
BRCA	gnea	significant.filtered.snp6.maxi	RFS	6719	docetaxel	0	0	0
BRCA	gnea	significant.filtered.snp6.maxi	RFS	6719	doxorubicin	0.00515058	0.000630683	0.000262784
BRCA	gnea	significant.filtered.snp6.maxi	RFS	6719	epirubicin	0	0	0
BRCA	gnea	significant.filtered.snp6.maxi	RFS	6719	gemcitabine	0	0	0
BRCA	gnea	significant.filtered.snp6.maxi	RFS	6719	herceptin	0	0	0
BRCA	gnea	significant.filtered.snp6.maxi	RFS	6719	letrozole	0	0	0
BRCA	gnea	significant.filtered.snp6.maxi	RFS	6719	methotrexate	0	0	0
BRCA	gnea	significant.filtered.snp6.maxi	RFS	6719	paclitaxel	0.000367898	0	0
BRCA	gnea	significant.filtered.snp6.maxi	RFS	6719	tamoxifen	0.000630683	0	0
BRCA	gnea	significant.filtered.snp6.maxi	RFS	6719	taxotere	0	0	0
BRCA	gnea	significant.filtered.snp6.maxi	RFS	6719	trastuzumab	0	0	0
BRCA	gnea	significant.filtered.snp6.maxi	RFS	6719	zometa	0	0	0
BRCA	gnea	significant.filtered.snp6.mini	OS	1425.2	5fu	0	0	0
BRCA	gnea	significant.filtered.snp6.mini	OS	1425.2	anastrozole	0.000367898	0	0
BRCA	gnea	significant.filtered.snp6.mini	OS	1425.2	aromasin	0	0	0
BRCA	gnea	significant.filtered.snp6.mini	OS	1425.2	avastin	0	0	0
BRCA	gnea	significant.filtered.snp6.mini	OS	1425.2	carboplatin	0	0	0
BRCA	gnea	significant.filtered.snp6.mini	OS	1425.2	cyclophosphamide	0	0	0
BRCA	gnea	significant.filtered.snp6.mini	OS	1425.2	cytoxan	0	0	0
BRCA	gnea	significant.filtered.snp6.mini	OS	1425.2	docetaxel	0	0	0
BRCA	gnea	significant.filtered.snp6.mini	OS	1425.2	doxorubicin	0.0253324	0.00115625	0
BRCA	gnea	significant.filtered.snp6.mini	OS	1425.2	epirubicin	0	0	0
BRCA	gnea	significant.filtered.snp6.mini	OS	1425.2	gemcitabine	0.758711	0	0
BRCA	gnea	significant.filtered.snp6.mini	OS	1425.2	herceptin	0.643244	0	0
BRCA	gnea	significant.filtered.snp6.mini	OS	1425.2	letrozole	0	0	0
BRCA	gnea	significant.filtered.snp6.mini	OS	1425.2	methotrexate	0	0	0
BRCA	gnea	significant.filtered.snp6.mini	OS	1425.2	paclitaxel	0.00583382	0	0
BRCA	gnea	significant.filtered.snp6.mini	OS	1425.2	tamoxifen	0.00599149	0	0
BRCA	gnea	significant.filtered.snp6.mini	OS	1425.2	taxotere	0	0	0
BRCA	gnea	significant.filtered.snp6.mini	OS	1425.2	zometa	0	0	0
BRCA	gnea	significant.filtered.snp6.mini	OS	3563	5fu	0	0	0
BRCA	gnea	significant.filtered.snp6.mini	OS	3563	anastrozole	0.000210228	0	0
BRCA	gnea	significant.filtered.snp6.mini	OS	3563	aromasin	0	0	0
BRCA	gnea	significant.filtered.snp6.mini	OS	3563	avastin	0	0	0
BRCA	gnea	significant.filtered.snp6.mini	OS	3563	carboplatin	0	0	0
BRCA	gnea	significant.filtered.snp6.mini	OS	3563	cyclophosphamide	0	0	0
BRCA	gnea	significant.filtered.snp6.mini	OS	3563	cytoxan	0	0	0
BRCA	gnea	significant.filtered.snp6.mini	OS	3563	docetaxel	0	0	0
BRCA	gnea	significant.filtered.snp6.mini	OS	3563	doxorubicin	0.0204972	0.000788353	0
BRCA	gnea	significant.filtered.snp6.mini	OS	3563	epirubicin	0	0	0
BRCA	gnea	significant.filtered.snp6.mini	OS	3563	gemcitabine	0	0	0
BRCA	gnea	significant.filtered.snp6.mini	OS	3563	herceptin	0.643244	0	0
BRCA	gnea	significant.filtered.snp6.mini	OS	3563	letrozole	0	0	0
BRCA	gnea	significant.filtered.snp6.mini	OS	3563	methotrexate	0	0	0
BRCA	gnea	significant.filtered.snp6.mini	OS	3563	paclitaxel	0.000420455	5.25569e-05	0
BRCA	gnea	significant.filtered.snp6.mini	OS	3563	tamoxifen	0.000105114	0	0
BRCA	gnea	significant.filtered.snp6.mini	OS	3563	taxotere	0	0	0
BRCA	gnea	significant.filtered.snp6.mini	OS	3563	zometa	0	0	0
BRCA	gnea	significant.filtered.snp6.mini	OS	7126	5fu	0	0	0
[truncated: 29,616 more rows]
