# Supplementary material for: Prediction of response to anti-cancer drugs becomes robust via network integration of molecular data
Source: Sci Rep. 2019 Feb 20;9:2379. doi: 10.1038/s41598-019-39019-2 (PMC6382934; doi:10.1038/s41598-019-39019-2)
Supplement: Supplementary file 3 — Dataset 2 [file 41598_2019_39019_MOESM3_ESM.xlsx]

## Sheet: IC50values.ACTscreen
Compound	A375	HCT116	HDLM2	HT29	JVM2	K562	L428	MCF7	MDAMB231	MV411	NB4	PL21	RAJI	RKO	SJSA1	SKBR3	SKNAS	SW480	T47D	U2OS
JQ1	0	4.12087	3.28285	3.56334		3.30422	2.19459	NA	3.66593	5.56004	0	3.46972	NA	3.59023	NA	NA	0	3.51236	2.0293	2.54706
NUTLIN	2.70094	3.4834	NA	NA	4.07593	NA	NA	NA	NA	NA	NA	NA	NA	NA	3.09187	NA	NA	NA	0	2.61041
PRIMA1MET	1.94259	2.3146	2.96811	1.82234	2.97503	2.55228	4.03653	0	1.84495	4.56308	3.5732	2.3	0	4.19609	0	2.92528	1.31961	1.80508	1.80485	2.01501
RITA	0	3.53925	1.03401	0	0.782364	1.95024	0	1.5	0	4.5	0.75	0.975063	0	1.12158	0.996798	0	1.24509	0.65	2.07069	1.54711
